# Supplementary material for: A Herpesviral Immediate Early Protein Promotes Transcription Elongation of Viral Transcripts
Source: mBio. 2017 Jun 13;8(3):e00745-17. doi: 10.1128/mBio.00745-17 (PMC5472187; doi:10.1128/mBio.00745-17)
Supplement: TABLE S2 [file mbo003173347st2.xlsx]

## Sheet: Replictate 1
Identified Proteins (1314)	Accession Number	Molecular Weight (kDa)	KOS+EDC SpC	KOS SpC	n199+EdC SpC	n199 SpC		KOS+EDC enrichment over neg control	n199+EDC enrichment over neg control
FACT complex subunit SSRP1 OS=Homo sapiens GN=SSRP1 PE=1 SV=1	sp|Q08945|SSRP1_HUMAN	81	43	0	0	0		#DIV/0!	#DIV/0!
Heterogeneous nuclear ribonucleoprotein H2 OS=Homo sapiens GN=HNRNPH2 PE=1 SV=1	sp|P55795|HNRH2_HUMAN	49	35	0	0	0		#DIV/0!	#DIV/0!
60S ribosomal protein L26-like 1 OS=Homo sapiens GN=RPL26L1 PE=1 SV=1	sp|Q9UNX3|RL26L_HUMAN	17	27	0	0	0		#DIV/0!	#DIV/0!
RNA-binding protein OS=Human herpesvirus 1 (strain 17) GN=US11 PE=1 SV=1	sp|P04487|RNB_HHV11	18	24	8	0	0		3	#DIV/0!
Virion-packaging protein UL25 OS=Human herpesvirus 1 (strain 17) GN=UL25 PE=1 SV=1	sp|P10209|UL25_HHV11	63	22	0	0	0		#DIV/0!	#DIV/0!
Deneddylase OS=Human herpesvirus 1 (strain 17) GN=UL36 PE=1 SV=1	sp|P10220|DEN_HHV11	336	22	0	0	0		#DIV/0!	#DIV/0!
Myosin-14 OS=Homo sapiens GN=MYH14 PE=1 SV=2	sp|Q7Z406|MYH14_HUMAN	228	22	0	0	0		#DIV/0!	#DIV/0!
Desmin OS=Homo sapiens GN=DES PE=1 SV=3	sp|P17661|DESM_HUMAN	54	16	0	0	0		#DIV/0!	#DIV/0!
Transcription elongation factor SPT6 OS=Homo sapiens GN=SUPT6H PE=1 SV=2	sp|Q7KZ85|SPT6H_HUMAN	199	12	0	0	0		#DIV/0!	#DIV/0!
Calpain-1 catalytic subunit OS=Homo sapiens GN=CAPN1 PE=1 SV=1	sp|P07384|CAN1_HUMAN	82	11	0	0	0		#DIV/0!	#DIV/0!
YTH domain family protein 2 OS=Homo sapiens GN=YTHDF2 PE=1 SV=2	sp|Q9Y5A9|YTHD2_HUMAN	62	9	0	0	0		#DIV/0!	#DIV/0!
Chromodomain-helicase-DNA-binding protein 2 OS=Homo sapiens GN=CHD2 PE=1 SV=2	sp|O14647|CHD2_HUMAN	211	8	0	0	0		#DIV/0!	#DIV/0!
Pleckstrin homology domain-containing family A member 5 OS=Homo sapiens GN=PLEKHA5 PE=1 SV=1	sp|Q9HAU0|PKHA5_HUMAN	127	8	0	0	0		#DIV/0!	#DIV/0!
Eukaryotic translation initiation factor 4H OS=Homo sapiens GN=EIF4H PE=1 SV=5	sp|Q15056|IF4H_HUMAN	27	8	0	0	0		#DIV/0!	#DIV/0!
Splicing factor 3B subunit 5 OS=Homo sapiens GN=SF3B5 PE=1 SV=1	sp|Q9BWJ5|SF3B5_HUMAN	10	8	0	0	0		#DIV/0!	#DIV/0!
Dynein light chain 2, cytoplasmic OS=Homo sapiens GN=DYNLL2 PE=1 SV=1	sp|Q96FJ2|DYL2_HUMAN	10	8	0	0	0		#DIV/0!	#DIV/0!
Nuclear cap-binding protein subunit 1 OS=Homo sapiens GN=NCBP1 PE=1 SV=1	sp|Q09161|NCBP1_HUMAN	92	7	0	0	0		#DIV/0!	#DIV/0!
ATP-binding cassette sub-family F member 1 OS=Homo sapiens GN=ABCF1 PE=1 SV=2	sp|Q8NE71|ABCF1_HUMAN	96	6	0	0	0		#DIV/0!	#DIV/0!
Activity-dependent neuroprotector homeobox protein OS=Homo sapiens GN=ADNP PE=1 SV=1	sp|Q9H2P0|ADNP_HUMAN	124	6	0	0	0		#DIV/0!	#DIV/0!
Polypeptide N-acetylgalactosaminyltransferase 2 OS=Homo sapiens GN=GALNT2 PE=1 SV=1	sp|Q10471|GALT2_HUMAN	65	6	0	0	0		#DIV/0!	#DIV/0!
Serine/arginine-rich splicing factor 10 OS=Homo sapiens GN=SRSF10 PE=1 SV=1	sp|O75494|SRS10_HUMAN	31	6	0	0	0		#DIV/0!	#DIV/0!
Protein disulfide-isomerase A5 OS=Homo sapiens GN=PDIA5 PE=1 SV=1	sp|Q14554|PDIA5_HUMAN	60	6	0	0	0		#DIV/0!	#DIV/0!
Non-histone chromosomal protein HMG-17 OS=Homo sapiens GN=HMGN2 PE=1 SV=3	sp|P05204|HMGN2_HUMAN	9	5	0	0	0		#DIV/0!	#DIV/0!
Double-stranded RNA-binding protein Staufen homolog 1 OS=Homo sapiens GN=STAU1 PE=1 SV=2	sp|O95793|STAU1_HUMAN	63	5	0	0	0		#DIV/0!	#DIV/0!
Catenin beta-1 OS=Homo sapiens GN=CTNNB1 PE=1 SV=1	sp|P35222|CTNB1_HUMAN	85	5	0	0	0		#DIV/0!	#DIV/0!
Serine-protein kinase ATM OS=Homo sapiens GN=ATM PE=1 SV=3	sp|Q13315|ATM_HUMAN	351	5	0	0	0		#DIV/0!	#DIV/0!
Core histone macro-H2A.2 OS=Homo sapiens GN=H2AFY2 PE=1 SV=3	sp|Q9P0M6|H2AW_HUMAN	40	5	0	0	0		#DIV/0!	#DIV/0!
Probable rRNA-processing protein EBP2 OS=Homo sapiens GN=EBNA1BP2 PE=1 SV=2	sp|Q99848|EBP2_HUMAN	35	5	0	0	0		#DIV/0!	#DIV/0!
Protein enabled homolog OS=Homo sapiens GN=ENAH PE=1 SV=2	sp|Q8N8S7|ENAH_HUMAN	67	5	0	0	0		#DIV/0!	#DIV/0!
Calponin-2 OS=Homo sapiens GN=CNN2 PE=1 SV=4	sp|Q99439|CNN2_HUMAN	34	5	0	0	0		#DIV/0!	#DIV/0!
Transcriptional regulator ICP22 OS=Human herpesvirus 1 (strain 17) GN=US1 PE=1 SV=1	sp|P04485|ICP22_HHV11	47	60	0	2	0		#DIV/0!	#DIV/0!
Virion host shutoff protein OS=Human herpesvirus 1 (strain 17) GN=UL41 PE=1 SV=1	sp|P10225|SHUT_HHV11	55	54	2	2	0		27	#DIV/0!
FACT complex subunit SPT16 OS=Homo sapiens GN=SUPT16H PE=1 SV=1	sp|Q9Y5B9|SP16H_HUMAN	120	57	0	4	0		#DIV/0!	#DIV/0!
Virion egress protein UL31 OS=Human herpesvirus 1 (strain 17) GN=UL31 PE=1 SV=1	sp|P10215|UL31_HHV11	34	58	3	5	0		19.3333	#DIV/0!
Capsid assembly protein UL37 OS=Human herpesvirus 1 (strain 17) GN=UL37 PE=1 SV=1	sp|P10221|UL37_HHV11	121	20	2	2	0		10	#DIV/0!
RNA-binding protein 12B OS=Homo sapiens GN=RBM12B PE=1 SV=2	sp|Q8IXT5|RB12B_HUMAN	118	16	0	2	0		#DIV/0!	#DIV/0!
Zinc finger protein 638 OS=Homo sapiens GN=ZNF638 PE=1 SV=2	sp|Q14966|ZN638_HUMAN	221	16	0	2	0		#DIV/0!	#DIV/0!
Protein US2 OS=Human herpesvirus 1 (strain 17) GN=US2 PE=1 SV=3	sp|P06485|US02_HHV11	32	11	0	2	0		#DIV/0!	#DIV/0!
SAFB-like transcription modulator OS=Homo sapiens GN=SLTM PE=1 SV=2	sp|Q9NWH9|SLTM_HUMAN	117	32	0	6	0		#DIV/0!	#DIV/0!
E3 ubiquitin-protein ligase TRIP12 OS=Homo sapiens GN=TRIP12 PE=1 SV=1	sp|Q14669|TRIPC_HUMAN	220	10	0	2	0		#DIV/0!	#DIV/0!
Alpha-globin transcription factor CP2 OS=Homo sapiens GN=TFCP2 PE=1 SV=2	sp|Q12800|TFCP2_HUMAN	57	9	0	2	0		#DIV/0!	#DIV/0!
Tegument protein UL47 OS=Human herpesvirus 1 (strain 17) GN=UL47 PE=1 SV=1	sp|P10231|TEG5_HHV11	74	173	0	39	0		#DIV/0!	#DIV/0!
Scaffold attachment factor B2 OS=Homo sapiens GN=SAFB2 PE=1 SV=1	sp|Q14151|SAFB2_HUMAN	107	35	0	8	0		#DIV/0!	#DIV/0!
DNA repair protein XRCC1 OS=Homo sapiens GN=XRCC1 PE=1 SV=2	sp|P18887|XRCC1_HUMAN	69	13	0	3	0		#DIV/0!	#DIV/0!
Nuclear pore complex protein Nup155 OS=Homo sapiens GN=NUP155 PE=1 SV=1	sp|O75694|NU155_HUMAN	155	13	4	3	0		3.25	#DIV/0!
Capsid scaffolding protein OS=Human herpesvirus 1 (strain 17) GN=UL26 PE=1 SV=1	sp|P10210|SCAF_HHV11	66	37	5	9	0		7.4	#DIV/0!
Putative ribosomal RNA methyltransferase NOP2 OS=Homo sapiens GN=NOP2 PE=1 SV=2	sp|P46087|NOP2_HUMAN	89	8	0	2	0		#DIV/0!	#DIV/0!
Heterogeneous nuclear ribonucleoprotein F OS=Homo sapiens GN=HNRNPF PE=1 SV=3	sp|P52597|HNRPF_HUMAN	46	30	0	8	0		#DIV/0!	#DIV/0!
Titin OS=Homo sapiens GN=TTN PE=1 SV=4	sp|Q8WZ42|TITIN_HUMAN	3816	15	0	4	0		#DIV/0!	#DIV/0!
Cleavage stimulation factor subunit 3 OS=Homo sapiens GN=CSTF3 PE=1 SV=1	sp|Q12996|CSTF3_HUMAN	83	11	0	3	0		#DIV/0!	#DIV/0!
Triplex capsid protein VP19C OS=Human herpesvirus 1 (strain 17) GN=UL38 PE=1 SV=1	sp|P32888|VP19_HHV11	50	123	11	36	0		11.1818	#DIV/0!
T-complex protein 1 subunit alpha OS=Homo sapiens GN=TCP1 PE=1 SV=1	sp|P17987|TCPA_HUMAN	60	10	0	3	0		#DIV/0!	#DIV/0!
Calpain small subunit 1 OS=Homo sapiens GN=CAPNS1 PE=1 SV=1	sp|P04632|CPNS1_HUMAN	28	10	0	3	0		#DIV/0!	#DIV/0!
Ribosome biogenesis protein BRX1 homolog OS=Homo sapiens GN=BRIX1 PE=1 SV=2	sp|Q8TDN6|BRX1_HUMAN	41	13	0	4	0		#DIV/0!	#DIV/0!
T-complex protein 1 subunit eta OS=Homo sapiens GN=CCT7 PE=1 SV=2	sp|Q99832|TCPH_HUMAN	59	16	0	5	3		#DIV/0!	1.66667
DNA-directed RNA polymerase II subunit RPB2 OS=Homo sapiens GN=POLR2B PE=1 SV=1	sp|P30876|RPB2_HUMAN	134	19	0	6	0		#DIV/0!	#DIV/0!
Virion egress protein UL34 OS=Human herpesvirus 1 (strain 17) GN=UL34 PE=1 SV=1	sp|P10218|UL34_HHV11	30	47	10	15	8		4.7	1.875
Eukaryotic translation initiation factor 3 subunit D OS=Homo sapiens GN=EIF3D PE=1 SV=1	sp|O15371|EIF3D_HUMAN	64	9	0	3	0		#DIV/0!	#DIV/0!
60S ribosomal protein L22-like 1 OS=Homo sapiens GN=RPL22L1 PE=1 SV=2	sp|Q6P5R6|RL22L_HUMAN	15	9	0	3	0		#DIV/0!	#DIV/0!
Putative RNA-binding protein 15 OS=Homo sapiens GN=RBM15 PE=1 SV=2	sp|Q96T37|RBM15_HUMAN	107	6	0	2	0		#DIV/0!	#DIV/0!
Oligosaccharyltransferase complex subunit OSTC OS=Homo sapiens GN=OSTC PE=1 SV=1	sp|Q9NRP0|OSTC_HUMAN	17	6	0	2	0		#DIV/0!	#DIV/0!
Poly [ADP-ribose] polymerase 14 OS=Homo sapiens GN=PARP14 PE=1 SV=3	sp|Q460N5|PAR14_HUMAN	203	6	0	2	0		#DIV/0!	#DIV/0!
LIM and SH3 domain protein 1 OS=Homo sapiens GN=LASP1 PE=1 SV=2	sp|Q14847|LASP1_HUMAN	30	6	0	2	0		#DIV/0!	#DIV/0!
EH domain-containing protein 2 OS=Homo sapiens GN=EHD2 PE=1 SV=2	sp|Q9NZN4|EHD2_HUMAN	61	6	0	2	0		#DIV/0!	#DIV/0!
Histone H2A type 2-B OS=Homo sapiens GN=HIST2H2AB PE=1 SV=3	sp|Q8IUE6|H2A2B_HUMAN	14	38	0	13	0		#DIV/0!	#DIV/0!
Microtubule-associated protein 4 OS=Homo sapiens GN=MAP4 PE=1 SV=3	sp|P27816|MAP4_HUMAN	121	46	0	16	2		#DIV/0!	8
Ribosomal L1 domain-containing protein 1 OS=Homo sapiens GN=RSL1D1 PE=1 SV=3	sp|O76021|RL1D1_HUMAN	55	20	0	7	0		#DIV/0!	#DIV/0!
Cleavage and polyadenylation specificity factor subunit 2 OS=Homo sapiens GN=CPSF2 PE=1 SV=2	sp|Q9P2I0|CPSF2_HUMAN	88	14	0	5	0		#DIV/0!	#DIV/0!
Tegument protein UL21 OS=Human herpesvirus 1 (strain 17) GN=UL21 PE=1 SV=1	sp|P10205|TEG4_HHV11	58	35	2	13	3		17.5	4.33333
Triplex capsid protein VP23 OS=Human herpesvirus 1 (strain 17) GN=UL18 PE=1 SV=1	sp|P10202|VP23_HHV11	34	94	13	35	7		7.23077	5
60S ribosomal protein L37 OS=Homo sapiens GN=RPL37 PE=1 SV=2	sp|P61927|RL37_HUMAN	11	16	0	6	0		#DIV/0!	#DIV/0!
T-complex protein 1 subunit zeta OS=Homo sapiens GN=CCT6A PE=1 SV=3	sp|P40227|TCPZ_HUMAN	58	8	0	3	0		#DIV/0!	#DIV/0!
Peptidyl-prolyl cis-trans isomerase-like 1 OS=Homo sapiens GN=PPIL1 PE=1 SV=1	sp|Q9Y3C6|PPIL1_HUMAN	18	8	0	3	0		#DIV/0!	#DIV/0!
Neuroblast differentiation-associated protein AHNAK OS=Homo sapiens GN=AHNAK PE=1 SV=2	sp|Q09666|AHNK_HUMAN	629	85	0	34	7		#DIV/0!	4.85714
Plasminogen activator inhibitor 1 RNA-binding protein OS=Homo sapiens GN=SERBP1 PE=1 SV=2	sp|Q8NC51|PAIRB_HUMAN	45	20	0	8	0		#DIV/0!	#DIV/0!
Lipase maturation factor 2 OS=Homo sapiens GN=LMF2 PE=1 SV=2	sp|Q9BU23|LMF2_HUMAN	80	5	0	2	0		#DIV/0!	#DIV/0!
SWI/SNF-related matrix-associated actin-dependent regulator of chromatin subfamily E member 1 OS=Homo sapiens GN=SMARCE1 PE=1 SV=2	sp|Q969G3|SMCE1_HUMAN	47	5	0	2	0		#DIV/0!	#DIV/0!
ELM2 and SANT domain-containing protein 1 OS=Homo sapiens GN=ELMSAN1 PE=1 SV=2	sp|Q6PJG2|EMSA1_HUMAN	115	5	0	2	0		#DIV/0!	#DIV/0!
Gamma-interferon-inducible protein 16 OS=Homo sapiens GN=IFI16 PE=1 SV=3	sp|Q16666|IF16_HUMAN	88	5	0	2	0		#DIV/0!	#DIV/0!
ATP-dependent RNA helicase DDX42 OS=Homo sapiens GN=DDX42 PE=1 SV=1	sp|Q86XP3|DDX42_HUMAN	103	5	0	2	0		#DIV/0!	#DIV/0!
Cytoskeleton-associated protein 5 OS=Homo sapiens GN=CKAP5 PE=1 SV=3	sp|Q14008|CKAP5_HUMAN	226	22	0	9	0		#DIV/0!	#DIV/0!
Cleavage and polyadenylation specificity factor subunit 3 OS=Homo sapiens GN=CPSF3 PE=1 SV=1	sp|Q9UKF6|CPSF3_HUMAN	77	12	0	5	0		#DIV/0!	#DIV/0!
Alpha-taxilin OS=Homo sapiens GN=TXLNA PE=1 SV=3	sp|P40222|TXLNA_HUMAN	62	14	0	6	0		#DIV/0!	#DIV/0!
THO complex subunit 5 homolog OS=Homo sapiens GN=THOC5 PE=1 SV=2	sp|Q13769|THOC5_HUMAN	79	7	0	3	0		#DIV/0!	#DIV/0!
Nucleolar protein 58 OS=Homo sapiens GN=NOP58 PE=1 SV=1	sp|Q9Y2X3|NOP58_HUMAN	60	7	0	3	0		#DIV/0!	#DIV/0!
Focal adhesion kinase 1 OS=Homo sapiens GN=PTK2 PE=1 SV=2	sp|Q05397|FAK1_HUMAN	119	7	0	3	0		#DIV/0!	#DIV/0!
Probable ATP-dependent RNA helicase DDX6 OS=Homo sapiens GN=DDX6 PE=1 SV=2	sp|P26196|DDX6_HUMAN	54	9	0	4	0		#DIV/0!	#DIV/0!
Small nuclear ribonucleoprotein F OS=Homo sapiens GN=SNRPF PE=1 SV=1	sp|P62306|RUXF_HUMAN	10	13	2	6	2		6.5	3
Tight junction protein ZO-1 OS=Homo sapiens GN=TJP1 PE=1 SV=3	sp|Q07157|ZO1_HUMAN	195	19	0	9	0		#DIV/0!	#DIV/0!
60S ribosomal protein L36 OS=Homo sapiens GN=RPL36 PE=1 SV=3	sp|Q9Y3U8|RL36_HUMAN	12	29	0	14	0		#DIV/0!	#DIV/0!
DNA-directed RNA polymerase II subunit RPB1 OS=Homo sapiens GN=POLR2A PE=1 SV=2	sp|P24928|RPB1_HUMAN	217	35	0	17	0		#DIV/0!	#DIV/0!
Uveal autoantigen with coiled-coil domains and ankyrin repeats OS=Homo sapiens GN=UACA PE=1 SV=2	sp|Q9BZF9|UACA_HUMAN	163	24	0	12	0		#DIV/0!	#DIV/0!
Trifunctional enzyme subunit beta, mitochondrial OS=Homo sapiens GN=HADHB PE=1 SV=3	sp|P55084|ECHB_HUMAN	51	22	2	11	2		11	5.5
THO complex subunit 1 OS=Homo sapiens GN=THOC1 PE=1 SV=1	sp|Q96FV9|THOC1_HUMAN	76	18	0	9	0		#DIV/0!	#DIV/0!
Barrier-to-autointegration factor OS=Homo sapiens GN=BANF1 PE=1 SV=1	sp|O75531|BAF_HUMAN	10	16	0	8	2		#DIV/0!	4
Monofunctional C1-tetrahydrofolate synthase, mitochondrial OS=Homo sapiens GN=MTHFD1L PE=1 SV=1	sp|Q6UB35|C1TM_HUMAN	106	14	0	7	0		#DIV/0!	#DIV/0!
Kinectin OS=Homo sapiens GN=KTN1 PE=1 SV=1	sp|Q86UP2|KTN1_HUMAN	156	8	0	4	2		#DIV/0!	2
Serine/threonine-protein kinase UL13 OS=Human herpesvirus 1 (strain 17) GN=UL13 PE=1 SV=1	sp|P04290|UL13_HHV11	57	6	0	3	0		#DIV/0!	#DIV/0!
U4/U6 small nuclear ribonucleoprotein Prp4 OS=Homo sapiens GN=PRPF4 PE=1 SV=2	sp|O43172|PRP4_HUMAN	58	6	0	3	0		#DIV/0!	#DIV/0!
General transcription factor IIH subunit 2 OS=Homo sapiens GN=GTF2H2 PE=1 SV=1	sp|Q13888|TF2H2_HUMAN (+1)	44	6	0	3	0		#DIV/0!	#DIV/0!
DNA-directed RNA polymerase II subunit RPB3 OS=Homo sapiens GN=POLR2C PE=1 SV=2	sp|P19387|RPB3_HUMAN	31	6	0	3	0		#DIV/0!	#DIV/0!
60S ribosome subunit biogenesis protein NIP7 homolog OS=Homo sapiens GN=NIP7 PE=1 SV=1	sp|Q9Y221|NIP7_HUMAN	20	6	0	3	0		#DIV/0!	#DIV/0!
Tegument protein VP16 OS=Human herpesvirus 1 (strain 17) GN=UL48 PE=1 SV=1	sp|P06492|VP16_HHV11	54	79	4	40	4		19.75	10
60S ribosomal protein L36a-like OS=Homo sapiens GN=RPL36AL PE=1 SV=3	sp|Q969Q0|RL36L_HUMAN	12	31	0	16	4		#DIV/0!	4
Nuclease-sensitive element-binding protein 1 OS=Homo sapiens GN=YBX1 PE=1 SV=3	sp|P67809|YBOX1_HUMAN	36	27	0	14	0		#DIV/0!	#DIV/0!
U1 small nuclear ribonucleoprotein 70 kDa OS=Homo sapiens GN=SNRNP70 PE=1 SV=2	sp|P08621|RU17_HUMAN	52	23	0	12	0		#DIV/0!	#DIV/0!
Microtubule-associated protein 1B OS=Homo sapiens GN=MAP1B PE=1 SV=2	sp|P46821|MAP1B_HUMAN	271	38	0	20	0		#DIV/0!	#DIV/0!
Major capsid protein OS=Human herpesvirus 1 (strain 17) GN=UL19 PE=1 SV=1	sp|P06491|MCP_HHV11	149	740	137	391	52		5.40146	7.51923
Fibronectin type III domain-containing protein 3B OS=Homo sapiens GN=FNDC3B PE=1 SV=2	sp|Q53EP0|FND3B_HUMAN	133	13	0	7	0		#DIV/0!	#DIV/0!
Peptidyl-prolyl cis-trans isomerase FKBP3 OS=Homo sapiens GN=FKBP3 PE=1 SV=1	sp|Q00688|FKBP3_HUMAN	25	13	0	7	0		#DIV/0!	#DIV/0!
V-type proton ATPase 16 kDa proteolipid subunit OS=Homo sapiens GN=ATP6V0C PE=1 SV=1	sp|P27449|VATL_HUMAN	16	13	2	7	2		6.5	3.5
60S ribosomal protein L28 OS=Homo sapiens GN=RPL28 PE=1 SV=3	sp|P46779|RL28_HUMAN	16	68	2	37	11		34	3.36364
Nucleolar protein 56 OS=Homo sapiens GN=NOP56 PE=1 SV=4	sp|O00567|NOP56_HUMAN	66	11	0	6	0		#DIV/0!	#DIV/0!
Phenylalanine--tRNA ligase beta subunit OS=Homo sapiens GN=FARSB PE=1 SV=3	sp|Q9NSD9|SYFB_HUMAN	66	31	0	17	3		#DIV/0!	5.66667
Scaffold attachment factor B1 OS=Homo sapiens GN=SAFB PE=1 SV=4	sp|Q15424|SAFB1_HUMAN	103	83	2	46	4		41.5	11.5
Hepatocyte growth factor OS=Homo sapiens GN=HGF PE=1 SV=2	sp|P14210|HGF_HUMAN	83	9	0	5	0		#DIV/0!	#DIV/0!
Small nuclear ribonucleoprotein G OS=Homo sapiens GN=SNRPG PE=1 SV=1	sp|P62308|RUXG_HUMAN	8	9	0	5	0		#DIV/0!	#DIV/0!
PHD finger-like domain-containing protein 5A OS=Homo sapiens GN=PHF5A PE=1 SV=1	sp|Q7RTV0|PHF5A_HUMAN	12	9	0	5	0		#DIV/0!	#DIV/0!
RNA-binding protein EWS OS=Homo sapiens GN=EWSR1 PE=1 SV=1	sp|Q01844|EWS_HUMAN	68	9	0	5	0		#DIV/0!	#DIV/0!
Ubiquitin-60S ribosomal protein L40 OS=Homo sapiens GN=UBA52 PE=1 SV=2	sp|P62987|RL40_HUMAN	15	9	0	5	0		#DIV/0!	#DIV/0!
Collagen alpha-2(I) chain OS=Homo sapiens GN=COL1A2 PE=1 SV=7	sp|P08123|CO1A2_HUMAN	129	9	5	5	2		1.8	2.5
Triple functional domain protein OS=Homo sapiens GN=TRIO PE=1 SV=2	sp|O75962|TRIO_HUMAN	347	34	0	19	0		#DIV/0!	#DIV/0!
TAR DNA-binding protein 43 OS=Homo sapiens GN=TARDBP PE=1 SV=1	sp|Q13148|TADBP_HUMAN	45	16	0	9	0		#DIV/0!	#DIV/0!
RNA-binding protein 14 OS=Homo sapiens GN=RBM14 PE=1 SV=2	sp|Q96PK6|RBM14_HUMAN	69	58	0	33	6		#DIV/0!	5.5
Mannosyl-oligosaccharide glucosidase OS=Homo sapiens GN=MOGS PE=1 SV=5	sp|Q13724|MOGS_HUMAN	92	21	0	12	0		#DIV/0!	#DIV/0!
Talin-1 OS=Homo sapiens GN=TLN1 PE=1 SV=3	sp|Q9Y490|TLN1_HUMAN	270	14	2	8	0		7	#DIV/0!
RNA-binding protein 39 OS=Homo sapiens GN=RBM39 PE=1 SV=2	sp|Q14498|RBM39_HUMAN	59	7	0	4	0		#DIV/0!	#DIV/0!
Protein virilizer homolog OS=Homo sapiens GN=KIAA1429 PE=1 SV=2	sp|Q69YN4|VIR_HUMAN	202	7	0	4	0		#DIV/0!	#DIV/0!
Pleiotropic regulator 1 OS=Homo sapiens GN=PLRG1 PE=1 SV=1	sp|O43660|PLRG1_HUMAN	57	7	0	4	0		#DIV/0!	#DIV/0!
Signal recognition particle 9 kDa protein OS=Homo sapiens GN=SRP9 PE=1 SV=2	sp|P49458|SRP09_HUMAN	10	7	0	4	0		#DIV/0!	#DIV/0!
U6 snRNA-associated Sm-like protein LSm6 OS=Homo sapiens GN=LSM6 PE=1 SV=1	sp|P62312|LSM6_HUMAN	9	7	0	4	0		#DIV/0!	#DIV/0!
26S proteasome non-ATPase regulatory subunit 11 OS=Homo sapiens GN=PSMD11 PE=1 SV=3	sp|O00231|PSD11_HUMAN	47	7	0	4	2		#DIV/0!	2
60S ribosomal protein L35 OS=Homo sapiens GN=RPL35 PE=1 SV=2	sp|P42766|RL35_HUMAN	15	52	0	30	0		#DIV/0!	#DIV/0!
Eukaryotic translation initiation factor 4 gamma 1 OS=Homo sapiens GN=EIF4G1 PE=1 SV=4	sp|Q04637|IF4G1_HUMAN	175	45	0	26	0		#DIV/0!	#DIV/0!
AT-rich interactive domain-containing protein 1A OS=Homo sapiens GN=ARID1A PE=1 SV=3	sp|O14497|ARI1A_HUMAN	242	12	0	7	0		#DIV/0!	#DIV/0!
Eukaryotic translation initiation factor 3 subunit K OS=Homo sapiens GN=EIF3K PE=1 SV=1	sp|Q9UBQ5|EIF3K_HUMAN	25	12	0	7	0		#DIV/0!	#DIV/0!
Envelope glycoprotein M OS=Human herpesvirus 1 (strain 17) GN=gM PE=3 SV=1	sp|P04288|GM_HHV11	51	34	11	20	7		3.09091	2.85714
U4/U6.U5 tri-snRNP-associated protein 2 OS=Homo sapiens GN=USP39 PE=1 SV=2	sp|Q53GS9|SNUT2_HUMAN	65	32	0	19	0		#DIV/0!	#DIV/0!
Collagen alpha-1(I) chain OS=Homo sapiens GN=COL1A1 PE=1 SV=5	sp|P02452|CO1A1_HUMAN	139	37	3	22	6		12.3333	3.66667
40S ribosomal protein S14 OS=Homo sapiens GN=RPS14 PE=1 SV=3	sp|P62263|RS14_HUMAN	16	50	6	30	7		8.33333	4.28571
60S ribosomal protein L38 OS=Homo sapiens GN=RPL38 PE=1 SV=2	sp|P63173|RL38_HUMAN	8	25	3	15	3		8.33333	5
Magnesium transporter protein 1 OS=Homo sapiens GN=MAGT1 PE=1 SV=1	sp|Q9H0U3|MAGT1_HUMAN	38	15	0	9	3		#DIV/0!	3
N-acetyltransferase 10 OS=Homo sapiens GN=NAT10 PE=1 SV=2	sp|Q9H0A0|NAT10_HUMAN	116	10	0	6	0		#DIV/0!	#DIV/0!
Ras-related protein Rab-1B OS=Homo sapiens GN=RAB1B PE=1 SV=1	sp|Q9H0U4|RAB1B_HUMAN	22	10	0	6	4		#DIV/0!	1.5
Eukaryotic translation initiation factor 4E OS=Homo sapiens GN=EIF4E PE=1 SV=2	sp|P06730|IF4E_HUMAN	25	10	2	6	4		5	1.5
RNA-binding motif, single-stranded-interacting protein 1 OS=Homo sapiens GN=RBMS1 PE=1 SV=3	sp|P29558|RBMS1_HUMAN	45	5	0	3	0		#DIV/0!	#DIV/0!
B-cell receptor-associated protein 31 OS=Homo sapiens GN=BCAP31 PE=1 SV=3	sp|P51572|BAP31_HUMAN	28	5	0	3	0		#DIV/0!	#DIV/0!
H/ACA ribonucleoprotein complex subunit 1 OS=Homo sapiens GN=GAR1 PE=1 SV=1	sp|Q9NY12|GAR1_HUMAN	22	5	0	3	0		#DIV/0!	#DIV/0!
Core-binding factor subunit beta OS=Homo sapiens GN=CBFB PE=1 SV=2	sp|Q13951|PEBB_HUMAN	22	5	0	3	0		#DIV/0!	#DIV/0!
Serrate RNA effector molecule homolog OS=Homo sapiens GN=SRRT PE=1 SV=1	sp|Q9BXP5|SRRT_HUMAN	101	51	0	31	2		#DIV/0!	15.5
Histone H1.3 OS=Homo sapiens GN=HIST1H1D PE=1 SV=2	sp|P16402|H13_HUMAN	22	97	0	59	0		#DIV/0!	#DIV/0!
Guanine nucleotide-binding protein G(I)/G(S)/G(T) subunit beta-1 OS=Homo sapiens GN=GNB1 PE=1 SV=3	sp|P62873|GBB1_HUMAN	37	23	0	14	0		#DIV/0!	#DIV/0!
Dynein light chain 1, cytoplasmic OS=Homo sapiens GN=DYNLL1 PE=1 SV=1	sp|P63167|DYL1_HUMAN	10	23	6	14	4		3.83333	3.5
Extended synaptotagmin-1 OS=Homo sapiens GN=ESYT1 PE=1 SV=1	sp|Q9BSJ8|ESYT1_HUMAN	123	18	0	11	0		#DIV/0!	#DIV/0!
Eukaryotic translation initiation factor 2 subunit 3 OS=Homo sapiens GN=EIF2S3 PE=1 SV=3	sp|P41091|IF2G_HUMAN	51	31	2	19	0		15.5	#DIV/0!
Transcriptional repressor protein YY1 OS=Homo sapiens GN=YY1 PE=1 SV=2	sp|P25490|TYY1_HUMAN	45	13	0	8	0		#DIV/0!	#DIV/0!
Probable ATP-dependent RNA helicase DDX23 OS=Homo sapiens GN=DDX23 PE=1 SV=3	sp|Q9BUQ8|DDX23_HUMAN	96	29	0	18	0		#DIV/0!	#DIV/0!
Poly(rC)-binding protein 1 OS=Homo sapiens GN=PCBP1 PE=1 SV=2	sp|Q15365|PCBP1_HUMAN	37	24	0	15	5		#DIV/0!	3
40S ribosomal protein S17 OS=Homo sapiens GN=RPS17 PE=1 SV=2	sp|P08708|RS17_HUMAN (+1)	16	55	8	35	12		6.875	2.91667
Microsomal glutathione S-transferase 1 OS=Homo sapiens GN=MGST1 PE=1 SV=1	sp|P10620|MGST1_HUMAN	18	11	0	7	0		#DIV/0!	#DIV/0!
Transducin beta-like protein 2 OS=Homo sapiens GN=TBL2 PE=1 SV=1	sp|Q9Y4P3|TBL2_HUMAN	50	25	0	16	2		#DIV/0!	8
Myosin phosphatase Rho-interacting protein OS=Homo sapiens GN=MPRIP PE=1 SV=3	sp|Q6WCQ1|MPRIP_HUMAN	117	14	0	9	2		#DIV/0!	4.5
Serine/arginine-rich splicing factor 7 OS=Homo sapiens GN=SRSF7 PE=1 SV=1	sp|Q16629|SRSF7_HUMAN	27	23	0	15	2		#DIV/0!	7.5
Microtubule-associated protein 1A OS=Homo sapiens GN=MAP1A PE=1 SV=6	sp|P78559|MAP1A_HUMAN	305	61	0	40	2		#DIV/0!	20
Polyadenylate-binding protein 4 OS=Homo sapiens GN=PABPC4 PE=1 SV=1	sp|Q13310|PABP4_HUMAN	71	61	0	40	7		#DIV/0!	5.71429
E3 ubiquitin-protein ligase ICP0 OS=Human herpesvirus 1 (strain 17) GN=ICP0 PE=1 SV=1	sp|P08393|ICP0_HHV11	78	111	5	73	11		22.2	6.63636
Probable ATP-dependent RNA helicase DDX17 OS=Homo sapiens GN=DDX17 PE=1 SV=2	sp|Q92841|DDX17_HUMAN	80	158	4	104	15		39.5	6.93333
Small nuclear ribonucleoprotein Sm D2 OS=Homo sapiens GN=SNRPD2 PE=1 SV=1	sp|P62316|SMD2_HUMAN	14	33	2	22	4		16.5	5.5
Small nuclear ribonucleoprotein Sm D1 OS=Homo sapiens GN=SNRPD1 PE=1 SV=1	sp|P62314|SMD1_HUMAN	13	27	0	18	0		#DIV/0!	#DIV/0!
Protein FAM98A OS=Homo sapiens GN=FAM98A PE=1 SV=1	sp|Q8NCA5|FA98A_HUMAN	55	15	0	10	0		#DIV/0!	#DIV/0!
Histone H1.0 OS=Homo sapiens GN=H1F0 PE=1 SV=3	sp|P07305|H10_HUMAN	21	15	0	10	0		#DIV/0!	#DIV/0!
Serine/threonine-protein kinase PRP4 homolog OS=Homo sapiens GN=PRPF4B PE=1 SV=3	sp|Q13523|PRP4B_HUMAN	117	9	0	6	0		#DIV/0!	#DIV/0!
40S ribosomal protein S27 OS=Homo sapiens GN=RPS27 PE=1 SV=3	sp|P42677|RS27_HUMAN	9	9	0	6	2		#DIV/0!	3
DnaJ homolog subfamily A member 1 OS=Homo sapiens GN=DNAJA1 PE=1 SV=2	sp|P31689|DNJA1_HUMAN	45	6	0	4	0		#DIV/0!	#DIV/0!
Pleckstrin homology-like domain family A member 1 OS=Homo sapiens GN=PHLDA1 PE=1 SV=4	sp|Q8WV24|PHLA1_HUMAN	45	6	0	4	0		#DIV/0!	#DIV/0!
Heterogeneous nuclear ribonucleoprotein H OS=Homo sapiens GN=HNRNPH1 PE=1 SV=4	sp|P31943|HNRH1_HUMAN	49	201	24	136	31		8.375	4.3871
60S ribosomal protein L27a OS=Homo sapiens GN=RPL27A PE=1 SV=2	sp|P46776|RL27A_HUMAN	17	62	2	42	6		31	7
Catenin delta-1 OS=Homo sapiens GN=CTNND1 PE=1 SV=1	sp|O60716|CTND1_HUMAN	108	25	0	17	7		#DIV/0!	2.42857
tRNA-splicing ligase RtcB homolog OS=Homo sapiens GN=C22orf28 PE=1 SV=1	sp|Q9Y3I0|RTCB_HUMAN	55	41	0	28	2		#DIV/0!	14
ATP-dependent DNA helicase Q1 OS=Homo sapiens GN=RECQL PE=1 SV=3	sp|P46063|RECQ1_HUMAN	73	79	3	54	2		26.3333	27
Phosphatidylserine synthase 1 OS=Homo sapiens GN=PTDSS1 PE=1 SV=1	sp|P48651|PTSS1_HUMAN	56	19	0	13	0		#DIV/0!	#DIV/0!
Histone H1x OS=Homo sapiens GN=H1FX PE=1 SV=1	sp|Q92522|H1X_HUMAN	22	19	0	13	2		#DIV/0!	6.5
Signal recognition particle receptor subunit beta OS=Homo sapiens GN=SRPRB PE=1 SV=3	sp|Q9Y5M8|SRPRB_HUMAN	30	16	6	11	7		2.66667	1.57143
Sorting nexin-18 OS=Homo sapiens GN=SNX18 PE=1 SV=2	sp|Q96RF0|SNX18_HUMAN	69	29	0	20	6		#DIV/0!	3.33333
DNA polymerase processivity factor OS=Human herpesvirus 1 (strain 17) GN=UL42 PE=1 SV=1	sp|P10226|PAP_HHV11	51	369	95	255	68		3.88421	3.75
Cohesin subunit SA-2 OS=Homo sapiens GN=STAG2 PE=1 SV=3	sp|Q8N3U4|STAG2_HUMAN	141	26	0	18	0		#DIV/0!	#DIV/0!
Cell division cycle and apoptosis regulator protein 1 OS=Homo sapiens GN=CCAR1 PE=1 SV=2	sp|Q8IX12|CCAR1_HUMAN	133	13	0	9	0		#DIV/0!	#DIV/0!
Glycylpeptide N-tetradecanoyltransferase 1 OS=Homo sapiens GN=NMT1 PE=1 SV=2	sp|P30419|NMT1_HUMAN	57	13	0	9	0		#DIV/0!	#DIV/0!
40S ribosomal protein S4, Y isoform 1 OS=Homo sapiens GN=RPS4Y1 PE=2 SV=2	sp|P22090|RS4Y1_HUMAN	29	59	0	41	0		#DIV/0!	#DIV/0!
Histone H1.5 OS=Homo sapiens GN=HIST1H1B PE=1 SV=3	sp|P16401|H15_HUMAN	23	125	9	87	19		13.8889	4.57895
40S ribosomal protein S23 OS=Homo sapiens GN=RPS23 PE=1 SV=3	sp|P62266|RS23_HUMAN	16	43	0	30	4		#DIV/0!	7.5
60S ribosomal protein L12 OS=Homo sapiens GN=RPL12 PE=1 SV=1	sp|P30050|RL12_HUMAN	18	90	14	63	29		6.42857	2.17241
Mesoderm-specific transcript homolog protein OS=Homo sapiens GN=MEST PE=2 SV=2	sp|Q5EB52|MEST_HUMAN	39	10	0	7	0		#DIV/0!	#DIV/0!
Translocon-associated protein subunit gamma OS=Homo sapiens GN=SSR3 PE=1 SV=1	sp|Q9UNL2|SSRG_HUMAN	21	10	0	7	2		#DIV/0!	3.5
Histone H1.4 OS=Homo sapiens GN=HIST1H1E PE=1 SV=2	sp|P10412|H14_HUMAN	22	114	0	80	0		#DIV/0!	#DIV/0!
Enhancer of rudimentary homolog OS=Homo sapiens GN=ERH PE=1 SV=1	sp|P84090|ERH_HUMAN	12	37	4	26	12		9.25	2.16667
ER lumen protein retaining receptor 2 OS=Homo sapiens GN=KDELR2 PE=1 SV=1	sp|P33947|ERD22_HUMAN	24	27	0	19	2		#DIV/0!	9.5
60S ribosomal protein L27 OS=Homo sapiens GN=RPL27 PE=1 SV=2	sp|P61353|RL27_HUMAN	16	78	24	55	34		3.25	1.61765
40S ribosomal protein S6 OS=Homo sapiens GN=RPS6 PE=1 SV=1	sp|P62753|RS6_HUMAN	29	91	0	65	3		#DIV/0!	21.6667
40S ribosomal protein S21 OS=Homo sapiens GN=RPS21 PE=1 SV=1	sp|P63220|RS21_HUMAN	9	14	0	10	2		#DIV/0!	5
Tenascin OS=Homo sapiens GN=TNC PE=1 SV=3	sp|P24821|TENA_HUMAN	241	14	2	10	4		7	2.5
AP-2 complex subunit sigma OS=Homo sapiens GN=AP2S1 PE=1 SV=2	sp|P53680|AP2S1_HUMAN	17	7	0	5	0		#DIV/0!	#DIV/0!
Signal recognition particle 14 kDa protein OS=Homo sapiens GN=SRP14 PE=1 SV=2	sp|P37108|SRP14_HUMAN	15	7	0	5	0		#DIV/0!	#DIV/0!
Splicing factor U2AF 65 kDa subunit OS=Homo sapiens GN=U2AF2 PE=1 SV=4	sp|P26368|U2AF2_HUMAN	54	7	0	5	0		#DIV/0!	#DIV/0!
Vasodilator-stimulated phosphoprotein OS=Homo sapiens GN=VASP PE=1 SV=3	sp|P50552|VASP_HUMAN	40	7	0	5	0		#DIV/0!	#DIV/0!
Cleavage and polyadenylation specificity factor subunit 4 OS=Homo sapiens GN=CPSF4 PE=1 SV=1	sp|O95639|CPSF4_HUMAN	30	7	0	5	0		#DIV/0!	#DIV/0!
Apoptosis-inducing factor 1, mitochondrial OS=Homo sapiens GN=AIFM1 PE=1 SV=1	sp|O95831|AIFM1_HUMAN	67	7	0	5	2		#DIV/0!	2.5
40S ribosomal protein S12 OS=Homo sapiens GN=RPS12 PE=1 SV=3	sp|P25398|RS12_HUMAN	15	46	2	33	11		23	3
Histone H1.2 OS=Homo sapiens GN=HIST1H1C PE=1 SV=2	sp|P16403|H12_HUMAN	21	125	22	90	36		5.68182	2.5
40S ribosomal protein S20 OS=Homo sapiens GN=RPS20 PE=1 SV=1	sp|P60866|RS20_HUMAN	13	43	3	31	10		14.3333	3.1
Tissue-type plasminogen activator OS=Homo sapiens GN=PLAT PE=1 SV=1	sp|P00750|TPA_HUMAN	63	18	0	13	2		#DIV/0!	6.5
40S ribosomal protein S15 OS=Homo sapiens GN=RPS15 PE=1 SV=2	sp|P62841|RS15_HUMAN	17	47	5	34	11		9.4	3.09091
Protein transport protein Sec61 subunit alpha isoform 1 OS=Homo sapiens GN=SEC61A1 PE=1 SV=2	sp|P61619|S61A1_HUMAN	52	58	9	42	7		6.44444	6
RNA-binding protein 25 OS=Homo sapiens GN=RBM25 PE=1 SV=3	sp|P49756|RBM25_HUMAN	100	29	0	21	0		#DIV/0!	#DIV/0!
40S ribosomal protein S18 OS=Homo sapiens GN=RPS18 PE=1 SV=3	sp|P62269|RS18_HUMAN	18	109	8	79	23		13.625	3.43478
60S ribosomal protein L19 OS=Homo sapiens GN=RPL19 PE=1 SV=1	sp|P84098|RL19_HUMAN	23	84	0	61	6		#DIV/0!	10.1667
Serum deprivation-response protein OS=Homo sapiens GN=SDPR PE=1 SV=3	sp|O95810|SDPR_HUMAN	47	11	0	8	0		#DIV/0!	#DIV/0!
Virion-packaging protein UL17 OS=Human herpesvirus 1 (strain 17) GN=UL17 PE=1 SV=1	sp|P10201|UL17_HHV11	75	81	0	59	0		#DIV/0!	#DIV/0!
Heterogeneous nuclear ribonucleoprotein K OS=Homo sapiens GN=HNRNPK PE=1 SV=1	sp|P61978|HNRPK_HUMAN	51	163	32	119	54		5.09375	2.2037
60S ribosomal protein L37a OS=Homo sapiens GN=RPL37A PE=1 SV=2	sp|P61513|RL37A_HUMAN	10	41	5	30	3		8.2	10
Regulator of nonsense transcripts 1 OS=Homo sapiens GN=UPF1 PE=1 SV=2	sp|Q92900|RENT1_HUMAN	124	15	0	11	0		#DIV/0!	#DIV/0!
Nucleolar transcription factor 1 OS=Homo sapiens GN=UBTF PE=1 SV=1	sp|P17480|UBF1_HUMAN	89	15	0	11	0		#DIV/0!	#DIV/0!
Transformer-2 protein homolog alpha OS=Homo sapiens GN=TRA2A PE=1 SV=1	sp|Q13595|TRA2A_HUMAN	33	15	0	11	0		#DIV/0!	#DIV/0!
V-type proton ATPase subunit B, brain isoform OS=Homo sapiens GN=ATP6V1B2 PE=1 SV=3	sp|P21281|VATB2_HUMAN	57	15	2	11	7		7.5	1.57143
60S ribosomal protein L18a OS=Homo sapiens GN=RPL18A PE=1 SV=2	sp|Q02543|RL18A_HUMAN	21	102	3	75	8		34	9.375
WD40 repeat-containing protein SMU1 OS=Homo sapiens GN=SMU1 PE=1 SV=2	sp|Q2TAY7|SMU1_HUMAN	58	34	0	25	0		#DIV/0!	#DIV/0!
Beta-2-syntrophin OS=Homo sapiens GN=SNTB2 PE=1 SV=1	sp|Q13425|SNTB2_HUMAN	58	19	3	14	5		6.33333	2.8
60S ribosomal protein L23a OS=Homo sapiens GN=RPL23A PE=1 SV=1	sp|P62750|RL23A_HUMAN	18	65	3	48	13		21.6667	3.69231
60S ribosomal protein L4 OS=Homo sapiens GN=RPL4 PE=1 SV=5	sp|P36578|RL4_HUMAN	48	211	7	156	16		30.1429	9.75
Serine/arginine-rich splicing factor 6 OS=Homo sapiens GN=SRSF6 PE=1 SV=2	sp|Q13247|SRSF6_HUMAN	40	50	2	37	9		25	4.11111
RNA-binding protein FUS OS=Homo sapiens GN=FUS PE=1 SV=1	sp|P35637|FUS_HUMAN	53	31	0	23	7		#DIV/0!	3.28571
Non-POU domain-containing octamer-binding protein OS=Homo sapiens GN=NONO PE=1 SV=4	sp|Q15233|NONO_HUMAN	54	218	23	163	67		9.47826	2.43284
THO complex subunit 2 OS=Homo sapiens GN=THOC2 PE=1 SV=2	sp|Q8NI27|THOC2_HUMAN	183	64	0	48	0		#DIV/0!	#DIV/0!
60S ribosomal protein L30 OS=Homo sapiens GN=RPL30 PE=1 SV=2	sp|P62888|RL30_HUMAN	13	52	2	39	7		26	5.57143
Phosphatidylinositol 4-kinase alpha OS=Homo sapiens GN=PI4KA PE=1 SV=3	sp|P42356|PI4KA_HUMAN	231	8	0	6	0		#DIV/0!	#DIV/0!
TATA-binding protein-associated factor 2N OS=Homo sapiens GN=TAF15 PE=1 SV=1	sp|Q92804|RBP56_HUMAN	62	8	0	6	0		#DIV/0!	#DIV/0!
Envelope glycoprotein E OS=Human herpesvirus 1 (strain 17) GN=gE PE=1 SV=1	sp|P04488|GE_HHV11	59	29	5	22	6		5.8	3.66667
mRNA export factor OS=Human herpesvirus 1 (strain 17) GN=UL54 PE=1 SV=1	sp|P10238|ICP27_HHV11	55	191	18	145	46		10.6111	3.15217
Trifunctional enzyme subunit alpha, mitochondrial OS=Homo sapiens GN=HADHA PE=1 SV=2	sp|P40939|ECHA_HUMAN	83	54	0	41	11		#DIV/0!	3.72727
Serine/arginine-rich splicing factor 3 OS=Homo sapiens GN=SRSF3 PE=1 SV=1	sp|P84103|SRSF3_HUMAN	19	46	0	35	2		#DIV/0!	17.5
Histone H2A.Z OS=Homo sapiens GN=H2AFZ PE=1 SV=2	sp|P0C0S5|H2AZ_HUMAN (+1)	14	42	2	32	4		21	8
40S ribosomal protein S15a OS=Homo sapiens GN=RPS15A PE=1 SV=2	sp|P62244|RS15A_HUMAN	15	69	9	53	23		7.66667	2.30435
Splicing factor U2AF 35 kDa subunit OS=Homo sapiens GN=U2AF1 PE=1 SV=3	sp|Q01081|U2AF1_HUMAN	28	13	0	10	0		#DIV/0!	#DIV/0!
mRNA turnover protein 4 homolog OS=Homo sapiens GN=MRTO4 PE=1 SV=2	sp|Q9UKD2|MRT4_HUMAN	28	13	0	10	0		#DIV/0!	#DIV/0!
NHP2-like protein 1 OS=Homo sapiens GN=NHP2L1 PE=1 SV=3	sp|P55769|NH2L1_HUMAN	14	13	0	10	2		#DIV/0!	5
60S ribosomal protein L6 OS=Homo sapiens GN=RPL6 PE=1 SV=3	sp|Q02878|RL6_HUMAN	33	148	0	114	4		#DIV/0!	28.5
60S ribosomal protein L35a OS=Homo sapiens GN=RPL35A PE=1 SV=2	sp|P18077|RL35A_HUMAN	13	53	4	41	14		13.25	2.92857
60S ribosomal protein L8 OS=Homo sapiens GN=RPL8 PE=1 SV=2	sp|P62917|RL8_HUMAN	28	81	2	63	7		40.5	9
2,4-dienoyl-CoA reductase, mitochondrial OS=Homo sapiens GN=DECR1 PE=1 SV=1	sp|Q16698|DECR_HUMAN	36	27	5	21	10		5.4	2.1
Histone H4 OS=Homo sapiens GN=HIST1H4A PE=1 SV=2	sp|P62805|H4_HUMAN	11	198	68	155	73		2.91176	2.12329
60S ribosomal protein L23 OS=Homo sapiens GN=RPL23 PE=1 SV=1	sp|P62829|RL23_HUMAN	15	51	3	40	12		17	3.33333
Elongation factor 1-delta OS=Homo sapiens GN=EEF1D PE=1 SV=5	sp|P29692|EF1D_HUMAN	31	56	15	44	20		3.73333	2.2
Apoptotic chromatin condensation inducer in the nucleus OS=Homo sapiens GN=ACIN1 PE=1 SV=2	sp|Q9UKV3|ACINU_HUMAN	152	14	0	11	0		#DIV/0!	#DIV/0!
Protein S100-A11 OS=Homo sapiens GN=S100A11 PE=1 SV=2	sp|P31949|S10AB_HUMAN	12	14	2	11	0		7	#DIV/0!
Supervillin OS=Homo sapiens GN=SVIL PE=1 SV=2	sp|O95425|SVIL_HUMAN	248	14	0	11	2		#DIV/0!	5.5
UPF0568 protein C14orf166 OS=Homo sapiens GN=C14orf166 PE=1 SV=1	sp|Q9Y224|CN166_HUMAN	28	33	5	26	11		6.6	2.36364
Transforming growth factor-beta-induced protein ig-h3 OS=Homo sapiens GN=TGFBI PE=1 SV=1	sp|Q15582|BGH3_HUMAN	75	104	7	82	29		14.8571	2.82759
Myosin regulatory light chain 12B OS=Homo sapiens GN=MYL12B PE=1 SV=2	sp|O14950|ML12B_HUMAN (+1)	20	29	10	23	8		2.9	2.875
Aspartyl/asparaginyl beta-hydroxylase OS=Homo sapiens GN=ASPH PE=1 SV=3	sp|Q12797|ASPH_HUMAN	86	160	11	127	29		14.5455	4.37931
Importin subunit beta-1 OS=Homo sapiens GN=KPNB1 PE=1 SV=2	sp|Q14974|IMB1_HUMAN	97	39	2	31	4		19.5	7.75
Voltage-dependent anion-selective channel protein 1 OS=Homo sapiens GN=VDAC1 PE=1 SV=2	sp|P21796|VDAC1_HUMAN	31	44	12	35	17		3.66667	2.05882
60S ribosomal protein L18 OS=Homo sapiens GN=RPL18 PE=1 SV=2	sp|Q07020|RL18_HUMAN	22	84	0	67	7		#DIV/0!	9.57143
Eukaryotic translation initiation factor 3 subunit L OS=Homo sapiens GN=EIF3L PE=1 SV=1	sp|Q9Y262|EIF3L_HUMAN	67	25	0	20	3		#DIV/0!	6.66667
Translocon-associated protein subunit delta OS=Homo sapiens GN=SSR4 PE=1 SV=1	sp|P51571|SSRD_HUMAN	19	10	0	8	3		#DIV/0!	2.66667
Cartilage-associated protein OS=Homo sapiens GN=CRTAP PE=1 SV=1	sp|O75718|CRTAP_HUMAN	47	10	2	8	4		5	2
T-complex protein 1 subunit delta OS=Homo sapiens GN=CCT4 PE=1 SV=4	sp|P50991|TCPD_HUMAN	58	5	0	4	0		#DIV/0!	#DIV/0!
Cullin-4B OS=Homo sapiens GN=CUL4B PE=1 SV=4	sp|Q13620|CUL4B_HUMAN	104	5	0	4	0		#DIV/0!	#DIV/0!
DNA damage-binding protein 1 OS=Homo sapiens GN=DDB1 PE=1 SV=1	sp|Q16531|DDB1_HUMAN	127	5	0	4	0		#DIV/0!	#DIV/0!
Vesicle-trafficking protein SEC22b OS=Homo sapiens GN=SEC22B PE=1 SV=4	sp|O75396|SC22B_HUMAN	25	5	0	4	0		#DIV/0!	#DIV/0!
Methionine--tRNA ligase, cytoplasmic OS=Homo sapiens GN=MARS PE=1 SV=2	sp|P56192|SYMC_HUMAN	101	5	0	4	0		#DIV/0!	#DIV/0!
Protein S100-A6 OS=Homo sapiens GN=S100A6 PE=1 SV=1	sp|P06703|S10A6_HUMAN	10	5	2	4	2		2.5	2
Protein transport protein Sec61 subunit beta OS=Homo sapiens GN=SEC61B PE=1 SV=2	sp|P60468|SC61B_HUMAN	10	5	3	4	2		1.66667	2
Guanine nucleotide-binding protein G(I)/G(S)/G(O) subunit gamma-12 OS=Homo sapiens GN=GNG12 PE=1 SV=3	sp|Q9UBI6|GBG12_HUMAN	8	5	3	4	2		1.66667	2
ATP-dependent RNA helicase DDX3X OS=Homo sapiens GN=DDX3X PE=1 SV=3	sp|O00571|DDX3X_HUMAN	73	141	3	113	18		47	6.27778
60S ribosomal protein L26 OS=Homo sapiens GN=RPL26 PE=1 SV=1	sp|P61254|RL26_HUMAN	17	77	8	62	20		9.625	3.1
Radixin OS=Homo sapiens GN=RDX PE=1 SV=1	sp|P35241|RADI_HUMAN	69	119	0	96	23		#DIV/0!	4.17391
RNA-binding motif protein, X chromosome OS=Homo sapiens GN=RBMX PE=1 SV=3	sp|P38159|RBMX_HUMAN	42	161	31	130	62		5.19355	2.09677
60S ribosomal protein L10 OS=Homo sapiens GN=RPL10 PE=1 SV=4	sp|P27635|RL10_HUMAN	25	125	4	101	13		31.25	7.76923
Probable ATP-dependent RNA helicase DDX5 OS=Homo sapiens GN=DDX5 PE=1 SV=1	sp|P17844|DDX5_HUMAN	69	165	13	134	35		12.6923	3.82857
Thyroid hormone receptor-associated protein 3 OS=Homo sapiens GN=THRAP3 PE=1 SV=2	sp|Q9Y2W1|TR150_HUMAN	109	16	0	13	0		#DIV/0!	#DIV/0!
Guanine nucleotide-binding protein G(i) subunit alpha-1 OS=Homo sapiens GN=GNAI1 PE=1 SV=2	sp|P63096|GNAI1_HUMAN	40	16	0	13	0		#DIV/0!	#DIV/0!
60S ribosomal protein L7a OS=Homo sapiens GN=RPL7A PE=1 SV=2	sp|P62424|RL7A_HUMAN	30	139	6	113	24		23.1667	4.70833
ATPase family AAA domain-containing protein 3B OS=Homo sapiens GN=ATAD3B PE=1 SV=1	sp|Q5T9A4|ATD3B_HUMAN	73	27	0	22	0		#DIV/0!	#DIV/0!
Bifunctional glutamate/proline--tRNA ligase OS=Homo sapiens GN=EPRS PE=1 SV=5	sp|P07814|SYEP_HUMAN	171	11	0	9	0		#DIV/0!	#DIV/0!
Small nuclear ribonucleoprotein-associated proteins B and B' OS=Homo sapiens GN=SNRPB PE=1 SV=2	sp|P14678|RSMB_HUMAN	25	39	4	32	13		9.75	2.46154
Serine/arginine-rich splicing factor 9 OS=Homo sapiens GN=SRSF9 PE=1 SV=1	sp|Q13242|SRSF9_HUMAN	26	45	0	37	3		#DIV/0!	12.3333
Vigilin OS=Homo sapiens GN=HDLBP PE=1 SV=2	sp|Q00341|VIGLN_HUMAN	141	141	2	116	13		70.5	8.92308
Translocating chain-associated membrane protein 1 OS=Homo sapiens GN=TRAM1 PE=1 SV=3	sp|Q15629|TRAM1_HUMAN	43	40	0	33	2		#DIV/0!	16.5
ATP-dependent RNA helicase DDX1 OS=Homo sapiens GN=DDX1 PE=1 SV=2	sp|Q92499|DDX1_HUMAN	82	63	4	52	13		15.75	4
General transcription factor II-I OS=Homo sapiens GN=GTF2I PE=1 SV=2	sp|P78347|GTF2I_HUMAN	112	23	0	19	0		#DIV/0!	#DIV/0!
Transformer-2 protein homolog beta OS=Homo sapiens GN=TRA2B PE=1 SV=1	sp|P62995|TRA2B_HUMAN	34	35	0	29	0		#DIV/0!	#DIV/0!
40S ribosomal protein S7 OS=Homo sapiens GN=RPS7 PE=1 SV=1	sp|P62081|RS7_HUMAN	22	94	10	78	21		9.4	3.71429
40S ribosomal protein S8 OS=Homo sapiens GN=RPS8 PE=1 SV=2	sp|P62241|RS8_HUMAN	24	96	9	80	16		10.6667	5
Heterochromatin protein 1-binding protein 3 OS=Homo sapiens GN=HP1BP3 PE=1 SV=1	sp|Q5SSJ5|HP1B3_HUMAN	61	84	0	70	15		#DIV/0!	4.66667
Mitotic checkpoint protein BUB3 OS=Homo sapiens GN=BUB3 PE=1 SV=1	sp|O43684|BUB3_HUMAN	37	18	0	15	4		#DIV/0!	3.75
Transcription factor A, mitochondrial OS=Homo sapiens GN=TFAM PE=1 SV=1	sp|Q00059|TFAM_HUMAN	29	12	0	10	0		#DIV/0!	#DIV/0!
THO complex subunit 7 homolog OS=Homo sapiens GN=THOC7 PE=1 SV=3	sp|Q6I9Y2|THOC7_HUMAN	24	6	0	5	0		#DIV/0!	#DIV/0!
DNA-directed RNA polymerases I, II, and III subunit RPABC3 OS=Homo sapiens GN=POLR2H PE=1 SV=4	sp|P52434|RPAB3_HUMAN	17	6	0	5	0		#DIV/0!	#DIV/0!
Chloride intracellular channel protein 1 OS=Homo sapiens GN=CLIC1 PE=1 SV=4	sp|O00299|CLIC1_HUMAN	27	6	0	5	0		#DIV/0!	#DIV/0!
Serine beta-lactamase-like protein LACTB, mitochondrial OS=Homo sapiens GN=LACTB PE=1 SV=2	sp|P83111|LACTB_HUMAN	61	6	0	5	0		#DIV/0!	#DIV/0!
Microsomal glutathione S-transferase 3 OS=Homo sapiens GN=MGST3 PE=1 SV=1	sp|O14880|MGST3_HUMAN	17	6	0	5	0		#DIV/0!	#DIV/0!
ER membrane protein complex subunit 4 OS=Homo sapiens GN=EMC4 PE=1 SV=2	sp|Q5J8M3|EMC4_HUMAN	20	6	0	5	0		#DIV/0!	#DIV/0!
ER membrane protein complex subunit 2 OS=Homo sapiens GN=EMC2 PE=1 SV=1	sp|Q15006|EMC2_HUMAN	35	6	0	5	0		#DIV/0!	#DIV/0!
H/ACA ribonucleoprotein complex subunit 3 OS=Homo sapiens GN=NOP10 PE=1 SV=1	sp|Q9NPE3|NOP10_HUMAN	8	6	0	5	0		#DIV/0!	#DIV/0!
60S ribosomal protein L5 OS=Homo sapiens GN=RPL5 PE=1 SV=3	sp|P46777|RL5_HUMAN	34	153	17	128	35		9	3.65714
Eukaryotic translation initiation factor 2 subunit 1 OS=Homo sapiens GN=EIF2S1 PE=1 SV=3	sp|P05198|IF2A_HUMAN	36	25	3	21	5		8.33333	4.2
LIM domain and actin-binding protein 1 OS=Homo sapiens GN=LIMA1 PE=1 SV=1	sp|Q9UHB6|LIMA1_HUMAN	85	25	0	21	11		#DIV/0!	1.90909
Dolichyl-diphosphooligosaccharide--protein glycosyltransferase subunit 1 OS=Homo sapiens GN=RPN1 PE=1 SV=1	sp|P04843|RPN1_HUMAN	69	113	12	95	27		9.41667	3.51852
40S ribosomal protein S24 OS=Homo sapiens GN=RPS24 PE=1 SV=1	sp|P62847|RS24_HUMAN	15	44	0	37	3		#DIV/0!	12.3333
Matrin-3 OS=Homo sapiens GN=MATR3 PE=1 SV=2	sp|P43243|MATR3_HUMAN	95	101	0	85	21		#DIV/0!	4.04762
ADP/ATP translocase 2 OS=Homo sapiens GN=SLC25A5 PE=1 SV=7	sp|P05141|ADT2_HUMAN	33	57	0	48	14		#DIV/0!	3.42857
E3 SUMO-protein ligase RanBP2 OS=Homo sapiens GN=RANBP2 PE=1 SV=2	sp|P49792|RBP2_HUMAN	358	51	7	43	9		7.28571	4.77778
Guanine nucleotide-binding protein G(I)/G(S)/G(T) subunit beta-2 OS=Homo sapiens GN=GNB2 PE=1 SV=3	sp|P62879|GBB2_HUMAN	37	32	10	27	13		3.2	2.07692
Galectin-1 OS=Homo sapiens GN=LGALS1 PE=1 SV=2	sp|P09382|LEG1_HUMAN	15	32	9	27	16		3.55556	1.6875
Dolichyl-diphosphooligosaccharide--protein glycosyltransferase subunit STT3A OS=Homo sapiens GN=STT3A PE=1 SV=2	sp|P46977|STT3A_HUMAN	81	26	0	22	0		#DIV/0!	#DIV/0!
T-complex protein 1 subunit beta OS=Homo sapiens GN=CCT2 PE=1 SV=4	sp|P78371|TCPB_HUMAN	57	13	0	11	2		#DIV/0!	5.5
60S ribosomal protein L21 OS=Homo sapiens GN=RPL21 PE=1 SV=2	sp|P46778|RL21_HUMAN	19	72	2	61	8		36	7.625
Collagen alpha-3(VI) chain OS=Homo sapiens GN=COL6A3 PE=1 SV=5	sp|P12111|CO6A3_HUMAN	344	1078	352	915	456		3.0625	2.00658
60S ribosomal protein L9 OS=Homo sapiens GN=RPL9 PE=1 SV=1	sp|P32969|RL9_HUMAN	22	60	2	51	11		30	4.63636
DNA-dependent protein kinase catalytic subunit OS=Homo sapiens GN=PRKDC PE=1 SV=3	sp|P78527|PRKDC_HUMAN	469	81	0	69	0		#DIV/0!	#DIV/0!
40S ribosomal protein S3a OS=Homo sapiens GN=RPS3A PE=1 SV=2	sp|P61247|RS3A_HUMAN	30	170	31	145	63		5.48387	2.30159
40S ribosomal protein S19 OS=Homo sapiens GN=RPS19 PE=1 SV=2	sp|P39019|RS19_HUMAN	16	68	23	58	36		2.95652	1.61111
Procollagen galactosyltransferase 1 OS=Homo sapiens GN=GLT25D1 PE=1 SV=1	sp|Q8NBJ5|GT251_HUMAN	72	34	0	29	7		#DIV/0!	4.14286
Collagen alpha-1(XII) chain OS=Homo sapiens GN=COL12A1 PE=1 SV=2	sp|Q99715|COCA1_HUMAN	333	150	23	128	35		6.52174	3.65714
Splicing factor, proline- and glutamine-rich OS=Homo sapiens GN=SFPQ PE=1 SV=2	sp|P23246|SFPQ_HUMAN	76	206	43	176	71		4.7907	2.47887
Nucleophosmin OS=Homo sapiens GN=NPM1 PE=1 SV=2	sp|P06748|NPM_HUMAN	33	126	24	108	50		5.25	2.16
Small nuclear ribonucleoprotein E OS=Homo sapiens GN=SNRPE PE=1 SV=1	sp|P62304|RUXE_HUMAN	11	7	0	6	0		#DIV/0!	#DIV/0!
Protein disulfide-isomerase OS=Homo sapiens GN=P4HB PE=1 SV=3	sp|P07237|PDIA1_HUMAN	57	7	0	6	0		#DIV/0!	#DIV/0!
YLP motif-containing protein 1 OS=Homo sapiens GN=YLPM1 PE=1 SV=3	sp|P49750|YLPM1_HUMAN	220	7	0	6	0		#DIV/0!	#DIV/0!
U4/U6 small nuclear ribonucleoprotein Prp31 OS=Homo sapiens GN=PRPF31 PE=1 SV=2	sp|Q8WWY3|PRP31_HUMAN	55	7	0	6	0		#DIV/0!	#DIV/0!
Mediator of RNA polymerase II transcription subunit 31 OS=Homo sapiens GN=MED31 PE=1 SV=1	sp|Q9Y3C7|MED31_HUMAN	16	7	0	6	0		#DIV/0!	#DIV/0!
ATP-dependent RNA helicase A OS=Homo sapiens GN=DHX9 PE=1 SV=4	sp|Q08211|DHX9_HUMAN	141	260	25	223	48		10.4	4.64583
KH domain-containing, RNA-binding, signal transduction-associated protein 1 OS=Homo sapiens GN=KHDRBS1 PE=1 SV=1	sp|Q07666|KHDR1_HUMAN	48	85	14	73	31		6.07143	2.35484
60S ribosomal protein L17 OS=Homo sapiens GN=RPL17 PE=1 SV=3	sp|P18621|RL17_HUMAN	21	71	5	61	7		14.2	8.71429
Heterogeneous nuclear ribonucleoprotein U OS=Homo sapiens GN=HNRNPU PE=1 SV=6	sp|Q00839|HNRPU_HUMAN	91	263	35	226	57		7.51429	3.96491
Vesicle-associated membrane protein-associated protein A OS=Homo sapiens GN=VAPA PE=1 SV=3	sp|Q9P0L0|VAPA_HUMAN	28	43	8	37	9		5.375	4.11111
Ribosome-binding protein 1 OS=Homo sapiens GN=RRBP1 PE=1 SV=4	sp|Q9P2E9|RRBP1_HUMAN	152	255	30	220	48		8.5	4.58333
Tegument protein VP22 OS=Human herpesvirus 1 (strain 17) GN=UL49 PE=1 SV=1	sp|P10233|VP22_HHV11	32	278	51	240	73		5.45098	3.28767
Core histone macro-H2A.1 OS=Homo sapiens GN=H2AFY PE=1 SV=4	sp|O75367|H2AY_HUMAN	40	88	6	76	19		14.6667	4
Cysteine and glycine-rich protein 2 OS=Homo sapiens GN=CSRP2 PE=1 SV=3	sp|Q16527|CSRP2_HUMAN	21	31	4	27	8		7.75	3.375
60S ribosomal protein L13 OS=Homo sapiens GN=RPL13 PE=1 SV=4	sp|P26373|RL13_HUMAN	24	112	5	98	17		22.4	5.76471
60S ribosomal protein L32 OS=Homo sapiens GN=RPL32 PE=1 SV=2	sp|P62910|RL32_HUMAN	16	40	0	35	2		#DIV/0!	17.5
Myosin light polypeptide 6 OS=Homo sapiens GN=MYL6 PE=1 SV=2	sp|P60660|MYL6_HUMAN	17	32	2	28	11		16	2.54545
Myeloid-associated differentiation marker OS=Homo sapiens GN=MYADM PE=1 SV=2	sp|Q96S97|MYADM_HUMAN	35	24	11	21	9		2.18182	2.33333
Ras GTPase-activating protein-binding protein 1 OS=Homo sapiens GN=G3BP1 PE=1 SV=1	sp|Q13283|G3BP1_HUMAN	52	16	0	14	0		#DIV/0!	#DIV/0!
Sequestosome-1 OS=Homo sapiens GN=SQSTM1 PE=1 SV=1	sp|Q13501|SQSTM_HUMAN	48	8	0	7	0		#DIV/0!	#DIV/0!
Protein S100-A16 OS=Homo sapiens GN=S100A16 PE=1 SV=1	sp|Q96FQ6|S10AG_HUMAN	12	8	2	7	0		4	#DIV/0!
Pre-mRNA-processing factor 19 OS=Homo sapiens GN=PRPF19 PE=1 SV=1	sp|Q9UMS4|PRP19_HUMAN	55	57	13	50	21		4.38462	2.38095
60S ribosomal protein L14 OS=Homo sapiens GN=RPL14 PE=1 SV=4	sp|P50914|RL14_HUMAN	23	91	2	80	11		45.5	7.27273
60S ribosomal protein L29 OS=Homo sapiens GN=RPL29 PE=1 SV=2	sp|P47914|RL29_HUMAN	18	17	0	15	0		#DIV/0!	#DIV/0!
Peroxisomal multifunctional enzyme type 2 OS=Homo sapiens GN=HSD17B4 PE=1 SV=3	sp|P51659|DHB4_HUMAN	80	17	0	15	4		#DIV/0!	3.75
Histone H2A.x OS=Homo sapiens GN=H2AFX PE=1 SV=2	sp|P16104|H2AX_HUMAN	15	77	35	68	39		2.2	1.74359
Fragile X mental retardation syndrome-related protein 1 OS=Homo sapiens GN=FXR1 PE=1 SV=3	sp|P51114|FXR1_HUMAN	70	27	2	24	5		13.5	4.8
Myb-binding protein 1A OS=Homo sapiens GN=MYBBP1A PE=1 SV=2	sp|Q9BQG0|MBB1A_HUMAN	149	18	0	16	0		#DIV/0!	#DIV/0!
40S ribosomal protein S26 OS=Homo sapiens GN=RPS26 PE=1 SV=3	sp|P62854|RS26_HUMAN	13	18	0	16	2		#DIV/0!	8
Poly(U)-binding-splicing factor PUF60 OS=Homo sapiens GN=PUF60 PE=1 SV=1	sp|Q9UHX1|PUF60_HUMAN	60	18	2	16	3		9	5.33333
Protein mago nashi homolog 2 OS=Homo sapiens GN=MAGOHB PE=1 SV=1	sp|Q96A72|MGN2_HUMAN	17	18	0	16	7		#DIV/0!	2.28571
THO complex subunit 4 OS=Homo sapiens GN=ALYREF PE=1 SV=3	sp|Q86V81|THOC4_HUMAN	27	9	0	8	0		#DIV/0!	#DIV/0!
Constitutive coactivator of PPAR-gamma-like protein 1 OS=Homo sapiens GN=FAM120A PE=1 SV=2	sp|Q9NZB2|F120A_HUMAN	122	9	0	8	0		#DIV/0!	#DIV/0!
Proteasome subunit beta type-5 OS=Homo sapiens GN=PSMB5 PE=1 SV=3	sp|P28074|PSB5_HUMAN	28	9	0	8	0		#DIV/0!	#DIV/0!
Fibroleukin OS=Homo sapiens GN=FGL2 PE=1 SV=1	sp|Q14314|FGL2_HUMAN	50	9	0	8	2		#DIV/0!	4
60S ribosomal protein L34 OS=Homo sapiens GN=RPL34 PE=1 SV=3	sp|P49207|RL34_HUMAN	13	28	2	25	5		14	5
60S ribosomal protein L13a OS=Homo sapiens GN=RPL13A PE=1 SV=2	sp|P40429|RL13A_HUMAN	24	122	4	109	8		30.5	13.625
Pyrroline-5-carboxylate reductase 1, mitochondrial OS=Homo sapiens GN=PYCR1 PE=1 SV=2	sp|P32322|P5CR1_HUMAN	33	19	0	17	2		#DIV/0!	8.5
V-type proton ATPase subunit d 1 OS=Homo sapiens GN=ATP6V0D1 PE=1 SV=1	sp|P61421|VA0D1_HUMAN	40	19	5	17	11		3.8	1.54545
40S ribosomal protein S5 OS=Homo sapiens GN=RPS5 PE=1 SV=4	sp|P46782|RS5_HUMAN	23	86	12	77	25		7.16667	3.08
Pre-mRNA-processing factor 40 homolog A OS=Homo sapiens GN=PRPF40A PE=1 SV=2	sp|O75400|PR40A_HUMAN	109	48	0	43	3		#DIV/0!	14.3333
Procollagen-lysine,2-oxoglutarate 5-dioxygenase 3 OS=Homo sapiens GN=PLOD3 PE=1 SV=1	sp|O60568|PLOD3_HUMAN	85	29	0	26	0		#DIV/0!	#DIV/0!
Histone H2A type 1 OS=Homo sapiens GN=HIST1H2AG PE=1 SV=2	sp|P0C0S8|H2A1_HUMAN (+2)	14	130	63	117	72		2.06349	1.625
60S ribosomal protein L15 OS=Homo sapiens GN=RPL15 PE=1 SV=2	sp|P61313|RL15_HUMAN	24	100	2	90	9		50	10
Cleavage and polyadenylation specificity factor subunit 1 OS=Homo sapiens GN=CPSF1 PE=1 SV=2	sp|Q10570|CPSF1_HUMAN	161	30	0	27	0		#DIV/0!	#DIV/0!
Actin-related protein 2/3 complex subunit 4 OS=Homo sapiens GN=ARPC4 PE=1 SV=3	sp|P59998|ARPC4_HUMAN	20	20	8	18	12		2.5	1.5
Cytoplasmic dynein 1 heavy chain 1 OS=Homo sapiens GN=DYNC1H1 PE=1 SV=5	sp|Q14204|DYHC1_HUMAN	532	10	0	9	0		#DIV/0!	#DIV/0!
RNA-binding protein 8A OS=Homo sapiens GN=RBM8A PE=1 SV=1	sp|Q9Y5S9|RBM8A_HUMAN	20	10	0	9	0		#DIV/0!	#DIV/0!
Protein phosphatase 1 regulatory subunit 12A OS=Homo sapiens GN=PPP1R12A PE=1 SV=1	sp|O14974|MYPT1_HUMAN	115	10	0	9	2		#DIV/0!	4.5
Transitional endoplasmic reticulum ATPase OS=Homo sapiens GN=VCP PE=1 SV=4	sp|P55072|TERA_HUMAN	89	10	0	9	3		#DIV/0!	3
40S ribosomal protein S11 OS=Homo sapiens GN=RPS11 PE=1 SV=3	sp|P62280|RS11_HUMAN	18	101	14	91	30		7.21429	3.03333
60S ribosomal protein L7 OS=Homo sapiens GN=RPL7 PE=1 SV=1	sp|P18124|RL7_HUMAN	29	135	12	122	29		11.25	4.2069
Histone H3.2 OS=Homo sapiens GN=HIST2H3A PE=1 SV=3	sp|Q71DI3|H32_HUMAN	15	136	67	123	78		2.02985	1.57692
Heterogeneous nuclear ribonucleoprotein H3 OS=Homo sapiens GN=HNRNPH3 PE=1 SV=2	sp|P31942|HNRH3_HUMAN	37	74	11	67	18		6.72727	3.72222
Dolichyl-diphosphooligosaccharide--protein glycosyltransferase subunit STT3B OS=Homo sapiens GN=STT3B PE=1 SV=1	sp|Q8TCJ2|STT3B_HUMAN	94	32	0	29	0		#DIV/0!	#DIV/0!
Putative elongation factor 1-alpha-like 3 OS=Homo sapiens GN=EEF1A1P5 PE=5 SV=1	sp|Q5VTE0|EF1A3_HUMAN	50	139	60	126	79		2.31667	1.59494
60S ribosomal protein L22 OS=Homo sapiens GN=RPL22 PE=1 SV=2	sp|P35268|RL22_HUMAN	15	33	2	30	7		16.5	4.28571
Very-long-chain (3R)-3-hydroxyacyl-[acyl-carrier protein] dehydratase 3 OS=Homo sapiens GN=PTPLAD1 PE=1 SV=2	sp|Q9P035|HACD3_HUMAN	43	22	0	20	2		#DIV/0!	10
GTP-binding nuclear protein Ran OS=Homo sapiens GN=RAN PE=1 SV=3	sp|P62826|RAN_HUMAN	24	11	0	10	2		#DIV/0!	5
Major DNA-binding protein OS=Human herpesvirus 1 (strain 17) GN=DBP PE=1 SV=1	sp|P04296|DNBI_HHV11	128	592	177	539	153		3.34463	3.52288
60S ribosomal protein L31 OS=Homo sapiens GN=RPL31 PE=1 SV=1	sp|P62899|RL31_HUMAN	14	34	3	31	4		11.3333	7.75
Collagen alpha-1(VI) chain OS=Homo sapiens GN=COL6A1 PE=1 SV=3	sp|P12109|CO6A1_HUMAN	109	239	69	218	99		3.46377	2.20202
Structural maintenance of chromosomes protein 1A OS=Homo sapiens GN=SMC1A PE=1 SV=2	sp|Q14683|SMC1A_HUMAN	143	104	0	95	2		#DIV/0!	47.5
Serine/arginine-rich splicing factor 1 OS=Homo sapiens GN=SRSF1 PE=1 SV=2	sp|Q07955|SRSF1_HUMAN	28	58	4	53	9		14.5	5.88889
rRNA 2'-O-methyltransferase fibrillarin OS=Homo sapiens GN=FBL PE=1 SV=2	sp|P22087|FBRL_HUMAN	34	24	0	22	2		#DIV/0!	11
Probable DNA dC->dU-editing enzyme APOBEC-3C OS=Homo sapiens GN=APOBEC3C PE=1 SV=2	sp|Q9NRW3|ABC3C_HUMAN	23	24	3	22	4		8	5.5
Erlin-2 OS=Homo sapiens GN=ERLIN2 PE=1 SV=1	sp|O94905|ERLN2_HUMAN	38	24	4	22	11		6	2
F-actin-capping protein subunit beta OS=Homo sapiens GN=CAPZB PE=1 SV=4	sp|P47756|CAPZB_HUMAN	31	12	4	11	4		3	2.75
Polyadenylate-binding protein 1 OS=Homo sapiens GN=PABPC1 PE=1 SV=2	sp|P11940|PABP1_HUMAN	71	135	11	124	37		12.2727	3.35135
Serine/threonine-protein phosphatase PP1-alpha catalytic subunit OS=Homo sapiens GN=PPP1CA PE=1 SV=1	sp|P62136|PP1A_HUMAN	38	50	5	46	4		10	11.5
Symplekin OS=Homo sapiens GN=SYMPK PE=1 SV=2	sp|Q92797|SYMPK_HUMAN	141	25	0	23	0		#DIV/0!	#DIV/0!
Lysophospholipid acyltransferase 7 OS=Homo sapiens GN=MBOAT7 PE=1 SV=2	sp|Q96N66|MBOA7_HUMAN	53	13	0	12	0		#DIV/0!	#DIV/0!
Nuclear pore complex protein Nup205 OS=Homo sapiens GN=NUP205 PE=1 SV=3	sp|Q92621|NU205_HUMAN	228	40	6	37	0		6.66667	#DIV/0!
Ubiquitin-40S ribosomal protein S27a OS=Homo sapiens GN=RPS27A PE=1 SV=2	sp|P62979|RS27A_HUMAN	18	107	61	99	58		1.7541	1.7069
Signal recognition particle receptor subunit alpha OS=Homo sapiens GN=SRPR PE=1 SV=2	sp|P08240|SRPR_HUMAN	70	27	0	25	0		#DIV/0!	#DIV/0!
Collagen alpha-2(VI) chain OS=Homo sapiens GN=COL6A2 PE=1 SV=4	sp|P12110|CO6A2_HUMAN	109	139	47	129	64		2.95745	2.01562
Eukaryotic initiation factor 4A-III OS=Homo sapiens GN=EIF4A3 PE=1 SV=4	sp|P38919|IF4A3_HUMAN	47	84	15	78	27		5.6	2.88889
Chromobox protein homolog 3 OS=Homo sapiens GN=CBX3 PE=1 SV=4	sp|Q13185|CBX3_HUMAN	21	14	0	13	0		#DIV/0!	#DIV/0!
Splicing factor 3B subunit 2 OS=Homo sapiens GN=SF3B2 PE=1 SV=2	sp|Q13435|SF3B2_HUMAN	100	29	0	27	2		#DIV/0!	13.5
V-type proton ATPase catalytic subunit A OS=Homo sapiens GN=ATP6V1A PE=1 SV=2	sp|P38606|VATA_HUMAN	68	29	7	27	17		4.14286	1.58824
Leucine-rich repeat-containing protein 59 OS=Homo sapiens GN=LRRC59 PE=1 SV=1	sp|Q96AG4|LRC59_HUMAN	35	73	7	68	18		10.4286	3.77778
40S ribosomal protein S4, X isoform OS=Homo sapiens GN=RPS4X PE=1 SV=2	sp|P62701|RS4X_HUMAN	30	163	16	152	43		10.1875	3.53488
Heterogeneous nuclear ribonucleoproteins A2/B1 OS=Homo sapiens GN=HNRNPA2B1 PE=1 SV=2	sp|P22626|ROA2_HUMAN	37	424	113	396	157		3.75221	2.52229
Heterogeneous nuclear ribonucleoprotein D0 OS=Homo sapiens GN=HNRNPD PE=1 SV=1	sp|Q14103|HNRPD_HUMAN	38	106	30	99	57		3.53333	1.73684
60S ribosomal protein L3 OS=Homo sapiens GN=RPL3 PE=1 SV=2	sp|P39023|RL3_HUMAN	46	215	2	201	28		107.5	7.17857
Splicing factor 3A subunit 3 OS=Homo sapiens GN=SF3A3 PE=1 SV=1	sp|Q12874|SF3A3_HUMAN	59	31	0	29	4		#DIV/0!	7.25
Pre-mRNA branch site protein p14 OS=Homo sapiens GN=SF3B14 PE=1 SV=1	sp|Q9Y3B4|PM14_HUMAN	15	16	0	15	0		#DIV/0!	#DIV/0!
40S ribosomal protein S16 OS=Homo sapiens GN=RPS16 PE=1 SV=2	sp|P62249|RS16_HUMAN	16	113	9	106	42		12.5556	2.52381
Interleukin enhancer-binding factor 2 OS=Homo sapiens GN=ILF2 PE=1 SV=2	sp|Q12905|ILF2_HUMAN	43	130	22	122	46		5.90909	2.65217
40S ribosomal protein S9 OS=Homo sapiens GN=RPS9 PE=1 SV=3	sp|P46781|RS9_HUMAN	23	114	0	107	7		#DIV/0!	15.2857
Tegument protein UL46 OS=Human herpesvirus 1 (strain 17) GN=UL46 PE=1 SV=2	sp|P10230|TEG1_HHV11	78	277	6	260	37		46.1667	7.02703
Poly [ADP-ribose] polymerase 1 OS=Homo sapiens GN=PARP1 PE=1 SV=4	sp|P09874|PARP1_HUMAN	113	134	0	126	12		#DIV/0!	10.5
Serine/threonine-protein phosphatase PP1-beta catalytic subunit OS=Homo sapiens GN=PPP1CB PE=1 SV=3	sp|P62140|PP1B_HUMAN	37	51	0	48	4		#DIV/0!	12
U2 small nuclear ribonucleoprotein A' OS=Homo sapiens GN=SNRPA1 PE=1 SV=2	sp|P09661|RU2A_HUMAN	28	17	2	16	7		8.5	2.28571
60S ribosomal protein L24 OS=Homo sapiens GN=RPL24 PE=1 SV=1	sp|P83731|RL24_HUMAN	18	56	4	53	11		14	4.81818
BAG family molecular chaperone regulator 2 OS=Homo sapiens GN=BAG2 PE=1 SV=1	sp|O95816|BAG2_HUMAN	24	19	8	18	9		2.375	2
Collagen alpha-1(XVIII) chain OS=Homo sapiens GN=COL18A1 PE=1 SV=5	sp|P39060|COIA1_HUMAN	178	20	0	19	4		#DIV/0!	4.75
Staphylococcal nuclease domain-containing protein 1 OS=Homo sapiens GN=SND1 PE=1 SV=1	sp|Q7KZF4|SND1_HUMAN	102	249	29	237	69		8.58621	3.43478
Eukaryotic translation initiation factor 3 subunit B OS=Homo sapiens GN=EIF3B PE=1 SV=3	sp|P55884|EIF3B_HUMAN	92	21	0	20	6		#DIV/0!	3.33333
Annexin A1 OS=Homo sapiens GN=ANXA1 PE=1 SV=2	sp|P04083|ANXA1_HUMAN	39	21	0	20	7		#DIV/0!	2.85714
Nuclear pore complex protein Nup98-Nup96 OS=Homo sapiens GN=NUP98 PE=1 SV=4	sp|P52948|NUP98_HUMAN	198	21	4	20	8		5.25	2.5
Nucleolar RNA helicase 2 OS=Homo sapiens GN=DDX21 PE=1 SV=5	sp|Q9NR30|DDX21_HUMAN	87	22	0	21	0		#DIV/0!	#DIV/0!
Heterogeneous nuclear ribonucleoprotein A1 OS=Homo sapiens GN=HNRNPA1 PE=1 SV=5	sp|P09651|ROA1_HUMAN	39	314	73	300	111		4.30137	2.7027
Vimentin OS=Homo sapiens GN=VIM PE=1 SV=4	sp|P08670|VIME_HUMAN	54	1469	792	1405	928		1.8548	1.51401
Heterogeneous nuclear ribonucleoprotein L OS=Homo sapiens GN=HNRNPL PE=1 SV=2	sp|P14866|HNRPL_HUMAN	64	251	51	241	69		4.92157	3.49275
40S ribosomal protein S3 OS=Homo sapiens GN=RPS3 PE=1 SV=2	sp|P23396|RS3_HUMAN	27	163	33	157	52		4.93939	3.01923
40S ribosomal protein S13 OS=Homo sapiens GN=RPS13 PE=1 SV=2	sp|P62277|RS13_HUMAN	17	87	12	84	19		7.25	4.42105
Eukaryotic translation initiation factor 3 subunit E OS=Homo sapiens GN=EIF3E PE=1 SV=1	sp|P60228|EIF3E_HUMAN	52	29	4	28	5		7.25	5.6
Deoxyuridine 5'-triphosphate nucleotidohydrolase OS=Human herpesvirus 1 (strain 17) GN=UL50 PE=3 SV=1	sp|P10234|DUT_HHV11	39	120	27	116	37		4.44444	3.13514
Heterogeneous nuclear ribonucleoprotein A0 OS=Homo sapiens GN=HNRNPA0 PE=1 SV=1	sp|Q13151|ROA0_HUMAN	31	60	9	58	19		6.66667	3.05263
Protein DEK OS=Homo sapiens GN=DEK PE=1 SV=1	sp|P35659|DEK_HUMAN	43	32	0	31	0		#DIV/0!	#DIV/0!
Very-long-chain enoyl-CoA reductase OS=Homo sapiens GN=TECR PE=1 SV=1	sp|Q9NZ01|TECR_HUMAN	36	33	0	32	0		#DIV/0!	#DIV/0!
Guanine nucleotide-binding protein subunit beta-2-like 1 OS=Homo sapiens GN=GNB2L1 PE=1 SV=3	sp|P63244|GBLP_HUMAN	35	136	52	132	66		2.61538	2
Myosin-10 OS=Homo sapiens GN=MYH10 PE=1 SV=3	sp|P35580|MYH10_HUMAN	229	156	0	152	61		#DIV/0!	2.4918
Histone H2A type 1-D OS=Homo sapiens GN=HIST1H2AD PE=1 SV=2	sp|P20671|H2A1D_HUMAN	14	41	0	40	0		#DIV/0!	#DIV/0!
Heterogeneous nuclear ribonucleoprotein M OS=Homo sapiens GN=HNRNPM PE=1 SV=3	sp|P52272|HNRPM_HUMAN	78	288	66	281	153		4.36364	1.8366
DNA topoisomerase 1 OS=Homo sapiens GN=TOP1 PE=1 SV=2	sp|P11387|TOP1_HUMAN	91	217	0	212	0		#DIV/0!	#DIV/0!
U5 small nuclear ribonucleoprotein 200 kDa helicase OS=Homo sapiens GN=SNRNP200 PE=1 SV=2	sp|O75643|U520_HUMAN	245	181	4	177	7		45.25	25.2857
Histone H2B type 2-E OS=Homo sapiens GN=HIST2H2BE PE=1 SV=3	sp|Q16778|H2B2E_HUMAN	14	99	9	97	12		11	8.08333
60S acidic ribosomal protein P0 OS=Homo sapiens GN=RPLP0 PE=1 SV=1	sp|P05388|RLA0_HUMAN	34	107	24	105	51		4.45833	2.05882
Caldesmon OS=Homo sapiens GN=CALD1 PE=1 SV=3	sp|Q05682|CALD1_HUMAN	93	232	23	228	93		10.087	2.45161
ELAV-like protein 1 OS=Homo sapiens GN=ELAVL1 PE=1 SV=2	sp|Q15717|ELAV1_HUMAN	36	60	17	59	33		3.52941	1.78788
40S ribosomal protein SA OS=Homo sapiens GN=RPSA PE=1 SV=4	sp|P08865|RSSA_HUMAN	33	67	19	66	24		3.52632	2.75
Erythrocyte band 7 integral membrane protein OS=Homo sapiens GN=STOM PE=1 SV=3	sp|P27105|STOM_HUMAN	32	135	47	133	72		2.87234	1.84722
X-ray repair cross-complementing protein 5 OS=Homo sapiens GN=XRCC5 PE=1 SV=3	sp|P13010|XRCC5_HUMAN	83	89	3	88	12		29.6667	7.33333
LIM domain only protein 7 OS=Homo sapiens GN=LMO7 PE=1 SV=3	sp|Q8WWI1|LMO7_HUMAN	193	89	0	88	25		#DIV/0!	3.52
Lamin-B2 OS=Homo sapiens GN=LMNB2 PE=1 SV=3	sp|Q03252|LMNB2_HUMAN	68	203	49	202	102		4.14286	1.98039
Sister chromatid cohesion protein PDS5 homolog B OS=Homo sapiens GN=PDS5B PE=1 SV=1	sp|Q9NTI5|PDS5B_HUMAN	165	75	0	75	0		#DIV/0!	#DIV/0!
40S ribosomal protein S10 OS=Homo sapiens GN=RPS10 PE=1 SV=1	sp|P46783|RS10_HUMAN	19	68	14	68	22		4.85714	3.09091
Myoferlin OS=Homo sapiens GN=MYOF PE=1 SV=1	sp|Q9NZM1|MYOF_HUMAN	235	62	4	62	6		15.5	10.3333
Activating signal cointegrator 1 complex subunit 3 OS=Homo sapiens GN=ASCC3 PE=1 SV=3	sp|Q8N3C0|ASCC3_HUMAN	251	34	0	34	0		#DIV/0!	#DIV/0!
Inhibitor of nuclear factor kappa-B kinase-interacting protein OS=Homo sapiens GN=IKBIP PE=1 SV=1	sp|Q70UQ0|IKIP_HUMAN	39	27	3	27	9		9	3
Transient receptor potential cation channel subfamily V member 2 OS=Homo sapiens GN=TRPV2 PE=1 SV=1	sp|Q9Y5S1|TRPV2_HUMAN	86	26	4	26	4		6.5	6.5
C-1-tetrahydrofolate synthase, cytoplasmic OS=Homo sapiens GN=MTHFD1 PE=1 SV=3	sp|P11586|C1TC_HUMAN	102	19	0	19	0		#DIV/0!	#DIV/0!
Bcl-2-associated transcription factor 1 OS=Homo sapiens GN=BCLAF1 PE=1 SV=2	sp|Q9NYF8|BCLF1_HUMAN	106	18	0	18	0		#DIV/0!	#DIV/0!
Nuclear pore complex protein Nup160 OS=Homo sapiens GN=NUP160 PE=1 SV=3	sp|Q12769|NU160_HUMAN	162	15	5	15	3		3	5
LEM domain-containing protein 2 OS=Homo sapiens GN=LEMD2 PE=1 SV=1	sp|Q8NC56|LEMD2_HUMAN	57	15	0	15	7		#DIV/0!	2.14286
Actin-related protein 2/3 complex subunit 1B OS=Homo sapiens GN=ARPC1B PE=1 SV=3	sp|O15143|ARC1B_HUMAN	41	14	6	14	4		2.33333	3.5
Casein kinase II subunit beta OS=Homo sapiens GN=CSNK2B PE=1 SV=1	sp|P67870|CSK2B_HUMAN	25	13	0	13	0		#DIV/0!	#DIV/0!
Isoleucine--tRNA ligase, cytoplasmic OS=Homo sapiens GN=IARS PE=1 SV=2	sp|P41252|SYIC_HUMAN	145	13	0	13	0		#DIV/0!	#DIV/0!
YTH domain family protein 3 OS=Homo sapiens GN=YTHDF3 PE=1 SV=1	sp|Q7Z739|YTHD3_HUMAN	64	12	0	12	0		#DIV/0!	#DIV/0!
ER lumen protein retaining receptor 3 OS=Homo sapiens GN=KDELR3 PE=2 SV=1	sp|O43731|ERD23_HUMAN	25	10	0	10	0		#DIV/0!	#DIV/0!
Nuclear receptor coactivator 5 OS=Homo sapiens GN=NCOA5 PE=1 SV=2	sp|Q9HCD5|NCOA5_HUMAN	66	10	0	10	0		#DIV/0!	#DIV/0!
Chromobox protein homolog 5 OS=Homo sapiens GN=CBX5 PE=1 SV=1	sp|P45973|CBX5_HUMAN	22	10	0	10	0		#DIV/0!	#DIV/0!
DNA-(apurinic or apyrimidinic site) lyase OS=Homo sapiens GN=APEX1 PE=1 SV=2	sp|P27695|APEX1_HUMAN	36	10	0	10	0		#DIV/0!	#DIV/0!
Tegument protein UL55 OS=Human herpesvirus 1 (strain 17) GN=UL55 PE=3 SV=1	sp|P10239|TEG6_HHV11	20	10	0	10	2		#DIV/0!	5
Actin-like protein 6A OS=Homo sapiens GN=ACTL6A PE=1 SV=1	sp|O96019|ACL6A_HUMAN	47	9	2	9	2		4.5	4.5
Sorting nexin-9 OS=Homo sapiens GN=SNX9 PE=1 SV=1	sp|Q9Y5X1|SNX9_HUMAN	67	8	0	8	0		#DIV/0!	#DIV/0!
Eukaryotic translation initiation factor 3 subunit I OS=Homo sapiens GN=EIF3I PE=1 SV=1	sp|Q13347|EIF3I_HUMAN	37	8	0	8	0		#DIV/0!	#DIV/0!
Pyrroline-5-carboxylate reductase 2 OS=Homo sapiens GN=PYCR2 PE=1 SV=1	sp|Q96C36|P5CR2_HUMAN	34	8	0	8	0		#DIV/0!	#DIV/0!
Double-strand-break repair protein rad21 homolog OS=Homo sapiens GN=RAD21 PE=1 SV=2	sp|O60216|RAD21_HUMAN	72	7	0	7	0		#DIV/0!	#DIV/0!
Pinin OS=Homo sapiens GN=PNN PE=1 SV=4	sp|Q9H307|PININ_HUMAN	82	7	0	7	0		#DIV/0!	#DIV/0!
Mitogen-activated protein kinase kinase kinase kinase 4 OS=Homo sapiens GN=MAP4K4 PE=1 SV=2	sp|O95819|M4K4_HUMAN	142	7	0	7	0		#DIV/0!	#DIV/0!
Integrator complex subunit 2 OS=Homo sapiens GN=INTS2 PE=1 SV=2	sp|Q9H0H0|INT2_HUMAN	134	7	0	7	0		#DIV/0!	#DIV/0!
Serine/threonine-protein phosphatase 2A catalytic subunit alpha isoform OS=Homo sapiens GN=PPP2CA PE=1 SV=1	sp|P67775|PP2AA_HUMAN	36	6	0	6	0		#DIV/0!	#DIV/0!
THO complex subunit 3 OS=Homo sapiens GN=THOC3 PE=1 SV=1	sp|Q96J01|THOC3_HUMAN	39	6	0	6	0		#DIV/0!	#DIV/0!
ADP-ribosylation factor 4 OS=Homo sapiens GN=ARF4 PE=1 SV=3	sp|P18085|ARF4_HUMAN	21	6	0	6	2		#DIV/0!	3
V-type proton ATPase subunit H OS=Homo sapiens GN=ATP6V1H PE=1 SV=1	sp|Q9UI12|VATH_HUMAN	56	6	0	6	2		#DIV/0!	3
Heat shock protein beta-1 OS=Homo sapiens GN=HSPB1 PE=1 SV=2	sp|P04792|HSPB1_HUMAN	23	6	2	6	3		3	2
Protein disulfide-isomerase A6 OS=Homo sapiens GN=PDIA6 PE=1 SV=1	sp|Q15084|PDIA6_HUMAN	48	5	0	5	0		#DIV/0!	#DIV/0!
DBIRD complex subunit KIAA1967 OS=Homo sapiens GN=KIAA1967 PE=1 SV=2	sp|Q8N163|K1967_HUMAN	103	5	0	5	0		#DIV/0!	#DIV/0!
CCR4-NOT transcription complex subunit 1 OS=Homo sapiens GN=CNOT1 PE=1 SV=2	sp|A5YKK6|CNOT1_HUMAN	267	5	0	5	0		#DIV/0!	#DIV/0!
RRP12-like protein OS=Homo sapiens GN=RRP12 PE=1 SV=2	sp|Q5JTH9|RRP12_HUMAN	144	5	0	5	0		#DIV/0!	#DIV/0!
Transmembrane and coiled-coil domain-containing protein 1 OS=Homo sapiens GN=TMCO1 PE=1 SV=1	sp|Q9UM00|TMCO1_HUMAN	21	5	0	5	0		#DIV/0!	#DIV/0!
Metalloproteinase inhibitor 3 OS=Homo sapiens GN=TIMP3 PE=1 SV=2	sp|P35625|TIMP3_HUMAN	24	5	0	5	0		#DIV/0!	#DIV/0!
Proteasome subunit alpha type-6 OS=Homo sapiens GN=PSMA6 PE=1 SV=1	sp|P60900|PSA6_HUMAN	27	5	0	5	0		#DIV/0!	#DIV/0!
PCI domain-containing protein 2 OS=Homo sapiens GN=PCID2 PE=1 SV=2	sp|Q5JVF3|PCID2_HUMAN	46	5	0	5	0		#DIV/0!	#DIV/0!
Paraspeckle component 1 OS=Homo sapiens GN=PSPC1 PE=1 SV=1	sp|Q8WXF1|PSPC1_HUMAN	59	5	0	5	0		#DIV/0!	#DIV/0!
Proteasome subunit beta type-1 OS=Homo sapiens GN=PSMB1 PE=1 SV=2	sp|P20618|PSB1_HUMAN	26	5	0	5	0		#DIV/0!	#DIV/0!
Transgelin-2 OS=Homo sapiens GN=TAGLN2 PE=1 SV=3	sp|P37802|TAGL2_HUMAN	22	5	0	5	0		#DIV/0!	#DIV/0!
Protein NipSnap homolog 2 OS=Homo sapiens GN=GBAS PE=1 SV=1	sp|O75323|NIPS2_HUMAN	34	5	0	5	0		#DIV/0!	#DIV/0!
Heat shock cognate 71 kDa protein OS=Homo sapiens GN=HSPA8 PE=1 SV=1	sp|P11142|HSP7C_HUMAN	71	172	53	173	64		3.24528	2.70312
Elongation factor 1-gamma OS=Homo sapiens GN=EEF1G PE=1 SV=3	sp|P26641|EF1G_HUMAN	50	101	31	102	31		3.25806	3.29032
Major viral transcription factor OS=Human herpesvirus 1 (strain 17) GN=ICP4 PE=1 SV=1	sp|P08392|ICP4_HHV11	133	689	108	696	171		6.37963	4.07018
Actin, alpha cardiac muscle 1 OS=Homo sapiens GN=ACTC1 PE=1 SV=1	sp|P68032|ACTC_HUMAN	42	420	219	425	262		1.91781	1.62214
Actin, cytoplasmic 2 OS=Homo sapiens GN=ACTG1 PE=1 SV=1	sp|P63261|ACTG_HUMAN	42	654	350	662	410		1.86857	1.61463
Alkaline nuclease OS=Human herpesvirus 1 (strain 17) GN=UL12 PE=1 SV=1	sp|P04294|AN_HHV11	68	143	21	145	30		6.80952	4.83333
Eukaryotic translation initiation factor 3 subunit A OS=Homo sapiens GN=EIF3A PE=1 SV=1	sp|Q14152|EIF3A_HUMAN	167	66	0	67	4		#DIV/0!	16.75
Protein-glutamine gamma-glutamyltransferase 2 OS=Homo sapiens GN=TGM2 PE=1 SV=2	sp|P21980|TGM2_HUMAN	77	126	32	128	63		3.9375	2.03175
Serpin H1 OS=Homo sapiens GN=SERPINH1 PE=1 SV=2	sp|P50454|SERPH_HUMAN	46	52	11	53	10		4.72727	5.3
Lamin-B1 OS=Homo sapiens GN=LMNB1 PE=1 SV=2	sp|P20700|LMNB1_HUMAN	66	155	40	158	97		3.875	1.62887
Myosin-9 OS=Homo sapiens GN=MYH9 PE=1 SV=4	sp|P35579|MYH9_HUMAN	227	562	135	573	231		4.16296	2.48052
Moesin OS=Homo sapiens GN=MSN PE=1 SV=3	sp|P26038|MOES_HUMAN	68	319	65	326	124		4.90769	2.62903
Peptidyl-prolyl cis-trans isomerase B OS=Homo sapiens GN=PPIB PE=1 SV=2	sp|P23284|PPIB_HUMAN	24	86	21	88	29		4.09524	3.03448
Insulin-like growth factor 2 mRNA-binding protein 3 OS=Homo sapiens GN=IGF2BP3 PE=1 SV=2	sp|O00425|IF2B3_HUMAN	64	43	0	44	7		#DIV/0!	6.28571
Voltage-dependent anion-selective channel protein 2 OS=Homo sapiens GN=VDAC2 PE=1 SV=2	sp|P45880|VDAC2_HUMAN	32	43	9	44	23		4.77778	1.91304
Nucleolin OS=Homo sapiens GN=NCL PE=1 SV=3	sp|P19338|NUCL_HUMAN	77	110	12	113	30		9.16667	3.76667
Splicing factor 3B subunit 1 OS=Homo sapiens GN=SF3B1 PE=1 SV=3	sp|O75533|SF3B1_HUMAN	146	102	0	105	9		#DIV/0!	11.6667
DNA ligase 3 OS=Homo sapiens GN=LIG3 PE=1 SV=2	sp|P49916|DNLI3_HUMAN	113	32	0	33	0		#DIV/0!	#DIV/0!
Structural maintenance of chromosomes protein 3 OS=Homo sapiens GN=SMC3 PE=1 SV=2	sp|Q9UQE7|SMC3_HUMAN	142	94	0	97	4		#DIV/0!	24.25
Heterogeneous nuclear ribonucleoprotein A/B OS=Homo sapiens GN=HNRNPAB PE=1 SV=2	sp|Q99729|ROAA_HUMAN	36	58	8	60	18		7.25	3.33333
40S ribosomal protein S2 OS=Homo sapiens GN=RPS2 PE=1 SV=2	sp|P15880|RS2_HUMAN	31	132	0	137	9		#DIV/0!	15.2222
Zinc finger RNA-binding protein OS=Homo sapiens GN=ZFR PE=1 SV=2	sp|Q96KR1|ZFR_HUMAN	117	26	0	27	0		#DIV/0!	#DIV/0!
Src substrate cortactin OS=Homo sapiens GN=CTTN PE=1 SV=2	sp|Q14247|SRC8_HUMAN	62	25	0	26	4		#DIV/0!	6.5
Heterogeneous nuclear ribonucleoprotein D-like OS=Homo sapiens GN=HNRPDL PE=1 SV=3	sp|O14979|HNRDL_HUMAN	46	47	10	49	7		4.7	7
DnaJ homolog subfamily C member 13 OS=Homo sapiens GN=DNAJC13 PE=1 SV=5	sp|O75165|DJC13_HUMAN	254	46	0	48	0		#DIV/0!	#DIV/0!
Polypyrimidine tract-binding protein 1 OS=Homo sapiens GN=PTBP1 PE=1 SV=1	sp|P26599|PTBP1_HUMAN	57	156	45	163	75		3.46667	2.17333
Heterogeneous nuclear ribonucleoproteins C1/C2 OS=Homo sapiens GN=HNRNPC PE=1 SV=4	sp|P07910|HNRPC_HUMAN	34	177	62	185	99		2.85484	1.86869
Ankycorbin OS=Homo sapiens GN=RAI14 PE=1 SV=2	sp|Q9P0K7|RAI14_HUMAN	110	42	3	44	13		14	3.38462
Caprin-1 OS=Homo sapiens GN=CAPRIN1 PE=1 SV=2	sp|Q14444|CAPR1_HUMAN	78	21	0	22	4		#DIV/0!	5.5
Pre-mRNA-processing-splicing factor 8 OS=Homo sapiens GN=PRPF8 PE=1 SV=2	sp|Q6P2Q9|PRP8_HUMAN	274	272	2	285	20		136	14.25
Guanine nucleotide-binding protein G(i) subunit alpha-2 OS=Homo sapiens GN=GNAI2 PE=1 SV=3	sp|P04899|GNAI2_HUMAN	40	41	16	43	18		2.5625	2.38889
60S ribosomal protein L10a OS=Homo sapiens GN=RPL10A PE=1 SV=2	sp|P62906|RL10A_HUMAN	25	102	10	107	30		10.2	3.56667
Nexilin OS=Homo sapiens GN=NEXN PE=1 SV=1	sp|Q0ZGT2|NEXN_HUMAN	81	20	2	21	8		10	2.625
Dolichyl-diphosphooligosaccharide--protein glycosyltransferase 48 kDa subunit OS=Homo sapiens GN=DDOST PE=1 SV=4	sp|P39656|OST48_HUMAN	51	39	11	41	19		3.54545	2.15789
Golgi apparatus protein 1 OS=Homo sapiens GN=GLG1 PE=1 SV=2	sp|Q92896|GSLG1_HUMAN	135	37	5	39	12		7.4	3.25
Kinase D-interacting substrate of 220 kDa OS=Homo sapiens GN=KIDINS220 PE=1 SV=3	sp|Q9ULH0|KDIS_HUMAN	197	18	2	19	3		9	6.33333
Heterogeneous nuclear ribonucleoprotein U-like protein 2 OS=Homo sapiens GN=HNRNPUL2 PE=1 SV=1	sp|Q1KMD3|HNRL2_HUMAN	85	124	12	132	31		10.3333	4.25806
X-ray repair cross-complementing protein 6 OS=Homo sapiens GN=XRCC6 PE=1 SV=2	sp|P12956|XRCC6_HUMAN	70	62	0	66	4		#DIV/0!	16.5
Heterogeneous nuclear ribonucleoprotein A3 OS=Homo sapiens GN=HNRNPA3 PE=1 SV=2	sp|P51991|ROA3_HUMAN	40	232	36	247	75		6.44444	3.29333
Solute carrier family 2, facilitated glucose transporter member 1 OS=Homo sapiens GN=SLC2A1 PE=1 SV=2	sp|P11166|GTR1_HUMAN	54	15	0	16	0		#DIV/0!	#DIV/0!
Pre-mRNA-processing factor 6 OS=Homo sapiens GN=PRPF6 PE=1 SV=1	sp|O94906|PRP6_HUMAN	107	70	0	75	7		#DIV/0!	10.7143
Lamina-associated polypeptide 2, isoforms beta/gamma OS=Homo sapiens GN=TMPO PE=1 SV=2	sp|P42167|LAP2B_HUMAN	51	28	0	30	6		#DIV/0!	5
Palladin OS=Homo sapiens GN=PALLD PE=1 SV=3	sp|Q8WX93|PALLD_HUMAN	151	68	0	73	20		#DIV/0!	3.65
DNA polymerase catalytic subunit OS=Human herpesvirus 1 (strain 17) GN=UL30 PE=1 SV=2	sp|P04293|DPOL_HHV11	136	213	9	229	22		23.6667	10.4091
60S ribosomal protein L11 OS=Homo sapiens GN=RPL11 PE=1 SV=2	sp|P62913|RL11_HUMAN	20	53	15	57	38		3.53333	1.5
Spliceosome RNA helicase DDX39B OS=Homo sapiens GN=DDX39B PE=1 SV=1	sp|Q13838|DX39B_HUMAN	49	51	8	55	13		6.375	4.23077
Myosin light chain kinase, smooth muscle OS=Homo sapiens GN=MYLK PE=1 SV=4	sp|Q15746|MYLK_HUMAN	211	309	85	334	143		3.63529	2.33566
116 kDa U5 small nuclear ribonucleoprotein component OS=Homo sapiens GN=EFTUD2 PE=1 SV=1	sp|Q15029|U5S1_HUMAN	109	98	0	106	18		#DIV/0!	5.88889
Polymerase I and transcript release factor OS=Homo sapiens GN=PTRF PE=1 SV=1	sp|Q6NZI2|PTRF_HUMAN	43	157	39	170	85		4.02564	2
Fibronectin OS=Homo sapiens GN=FN1 PE=1 SV=4	sp|P02751|FINC_HUMAN	263	651	361	705	435		1.80332	1.62069
Cytoskeleton-associated protein 4 OS=Homo sapiens GN=CKAP4 PE=1 SV=2	sp|Q07065|CKAP4_HUMAN	66	336	126	364	172		2.66667	2.11628
Double-stranded RNA-specific adenosine deaminase OS=Homo sapiens GN=ADAR PE=1 SV=4	sp|P55265|DSRAD_HUMAN	136	96	3	104	15		32	6.93333
Structural maintenance of chromosomes flexible hinge domain-containing protein 1 OS=Homo sapiens GN=SMCHD1 PE=1 SV=2	sp|A6NHR9|SMHD1_HUMAN	226	48	0	52	0		#DIV/0!	#DIV/0!
Proliferation-associated protein 2G4 OS=Homo sapiens GN=PA2G4 PE=1 SV=3	sp|Q9UQ80|PA2G4_HUMAN	44	36	2	39	7		18	5.57143
EGF-like repeat and discoidin I-like domain-containing protein 3 OS=Homo sapiens GN=EDIL3 PE=1 SV=1	sp|O43854|EDIL3_HUMAN	54	12	0	13	0		#DIV/0!	#DIV/0!
DnaJ homolog subfamily C member 10 OS=Homo sapiens GN=DNAJC10 PE=1 SV=2	sp|Q8IXB1|DJC10_HUMAN	91	12	0	13	0		#DIV/0!	#DIV/0!
THO complex subunit 6 homolog OS=Homo sapiens GN=THOC6 PE=1 SV=1	sp|Q86W42|THOC6_HUMAN	38	12	0	13	0		#DIV/0!	#DIV/0!
Major vault protein OS=Homo sapiens GN=MVP PE=1 SV=4	sp|Q14764|MVP_HUMAN	99	71	19	77	42		3.73684	1.83333
Glutamate dehydrogenase 1, mitochondrial OS=Homo sapiens GN=GLUD1 PE=1 SV=2	sp|P00367|DHE3_HUMAN	61	80	2	87	6		40	14.5
Fructose-bisphosphate aldolase A OS=Homo sapiens GN=ALDOA PE=1 SV=2	sp|P04075|ALDOA_HUMAN	39	78	17	85	24		4.58824	3.54167
DNA topoisomerase 2-beta OS=Homo sapiens GN=TOP2B PE=1 SV=3	sp|Q02880|TOP2B_HUMAN	183	137	0	150	4		#DIV/0!	37.5
Gremlin-1 OS=Homo sapiens GN=GREM1 PE=1 SV=1	sp|O60565|GREM1_HUMAN	21	21	0	23	0		#DIV/0!	#DIV/0!
Replication origin-binding protein OS=Human herpesvirus 1 (strain 17) GN=UL9 PE=1 SV=1	sp|P10193|OBP_HHV11	94	199	0	218	4		#DIV/0!	54.5
Filamin-A OS=Homo sapiens GN=FLNA PE=1 SV=4	sp|P21333|FLNA_HUMAN	281	756	193	830	372		3.9171	2.23118
DNA mismatch repair protein Msh2 OS=Homo sapiens GN=MSH2 PE=1 SV=1	sp|P43246|MSH2_HUMAN	105	20	0	22	0		#DIV/0!	#DIV/0!
Recombining binding protein suppressor of hairless OS=Homo sapiens GN=RBPJ PE=1 SV=3	sp|Q06330|SUH_HUMAN	56	10	0	11	0		#DIV/0!	#DIV/0!
HEAT repeat-containing protein 1 OS=Homo sapiens GN=HEATR1 PE=1 SV=3	sp|Q9H583|HEAT1_HUMAN	242	10	0	11	0		#DIV/0!	#DIV/0!
A-kinase anchor protein 2 OS=Homo sapiens GN=AKAP2 PE=1 SV=3	sp|Q9Y2D5|AKAP2_HUMAN	95	10	0	11	3		#DIV/0!	3.66667
Ezrin OS=Homo sapiens GN=EZR PE=1 SV=4	sp|P15311|EZRI_HUMAN	69	87	0	96	20		#DIV/0!	4.8
U5 small nuclear ribonucleoprotein 40 kDa protein OS=Homo sapiens GN=SNRNP40 PE=1 SV=1	sp|Q96DI7|SNR40_HUMAN	39	19	0	21	0		#DIV/0!	#DIV/0!
Interleukin enhancer-binding factor 3 OS=Homo sapiens GN=ILF3 PE=1 SV=3	sp|Q12906|ILF3_HUMAN	95	179	24	198	57		7.45833	3.47368
Septin-7 OS=Homo sapiens GN=SEPT7 PE=1 SV=2	sp|Q16181|SEPT7_HUMAN	51	9	0	10	0		#DIV/0!	#DIV/0!
Pre-mRNA-splicing factor SPF27 OS=Homo sapiens GN=BCAS2 PE=1 SV=1	sp|O75934|SPF27_HUMAN	26	9	0	10	0		#DIV/0!	#DIV/0!
Proteasome subunit alpha type-4 OS=Homo sapiens GN=PSMA4 PE=1 SV=1	sp|P25789|PSA4_HUMAN	29	9	0	10	0		#DIV/0!	#DIV/0!
RuvB-like 2 OS=Homo sapiens GN=RUVBL2 PE=1 SV=3	sp|Q9Y230|RUVB2_HUMAN	51	26	3	29	3		8.66667	9.66667
Peroxidasin homolog OS=Homo sapiens GN=PXDN PE=1 SV=2	sp|Q92626|PXDN_HUMAN	165	60	3	67	3		20	22.3333
Ras GTPase-activating-like protein IQGAP1 OS=Homo sapiens GN=IQGAP1 PE=1 SV=1	sp|P46940|IQGA1_HUMAN	189	60	0	67	6		#DIV/0!	11.1667
Prohibitin-2 OS=Homo sapiens GN=PHB2 PE=1 SV=2	sp|Q99623|PHB2_HUMAN	33	17	6	19	7		2.83333	2.71429
Histone H1.1 OS=Homo sapiens GN=HIST1H1A PE=1 SV=3	sp|Q02539|H11_HUMAN	22	16	0	18	0		#DIV/0!	#DIV/0!
Forkhead box protein F1 OS=Homo sapiens GN=FOXF1 PE=2 SV=2	sp|Q12946|FOXF1_HUMAN	40	8	0	9	0		#DIV/0!	#DIV/0!
Protein NipSnap homolog 1 OS=Homo sapiens GN=NIPSNAP1 PE=1 SV=1	sp|Q9BPW8|NIPS1_HUMAN	33	8	0	9	2		#DIV/0!	4.5
Chromodomain-helicase-DNA-binding protein 4 OS=Homo sapiens GN=CHD4 PE=1 SV=2	sp|Q14839|CHD4_HUMAN	218	100	0	113	0		#DIV/0!	#DIV/0!
Eukaryotic translation initiation factor 3 subunit C OS=Homo sapiens GN=EIF3C PE=1 SV=1	sp|Q99613|EIF3C_HUMAN	105	23	0	26	0		#DIV/0!	#DIV/0!
Heterogeneous nuclear ribonucleoprotein R OS=Homo sapiens GN=HNRNPR PE=1 SV=1	sp|O43390|HNRPR_HUMAN	71	152	17	172	65		8.94118	2.64615
Coronin-1C OS=Homo sapiens GN=CORO1C PE=1 SV=1	sp|Q9ULV4|COR1C_HUMAN	53	91	31	103	59		2.93548	1.74576
AP-2 complex subunit beta OS=Homo sapiens GN=AP2B1 PE=1 SV=1	sp|P63010|AP2B1_HUMAN	105	45	27	51	25		1.66667	2.04
Uracil-DNA glycosylase OS=Human herpesvirus 1 (strain 17) GN=UL2 PE=1 SV=1	sp|P10186|UNG_HHV11	36	15	0	17	2		#DIV/0!	8.5
Actin-related protein 2/3 complex subunit 2 OS=Homo sapiens GN=ARPC2 PE=1 SV=1	sp|O15144|ARPC2_HUMAN	34	29	3	33	8		9.66667	4.125
Portal protein UL6 OS=Human herpesvirus 1 (strain 17) GN=UL6 PE=1 SV=1	sp|P10190|PORTL_HHV11	74	63	0	72	0		#DIV/0!	#DIV/0!
Gelsolin OS=Homo sapiens GN=GSN PE=1 SV=1	sp|P06396|GELS_HUMAN	86	56	14	64	33		4	1.93939
WD repeat-containing protein 82 OS=Homo sapiens GN=WDR82 PE=1 SV=1	sp|Q6UXN9|WDR82_HUMAN	35	14	0	16	0		#DIV/0!	#DIV/0!
F-actin-capping protein subunit alpha-1 OS=Homo sapiens GN=CAPZA1 PE=1 SV=3	sp|P52907|CAZA1_HUMAN	33	14	4	16	6		3.5	2.66667
U2 snRNP-associated SURP motif-containing protein OS=Homo sapiens GN=U2SURP PE=1 SV=2	sp|O15042|SR140_HUMAN	118	7	0	8	0		#DIV/0!	#DIV/0!
Catenin alpha-1 OS=Homo sapiens GN=CTNNA1 PE=1 SV=1	sp|P35221|CTNA1_HUMAN	100	7	0	8	0		#DIV/0!	#DIV/0!
Actin-related protein 2/3 complex subunit 5 OS=Homo sapiens GN=ARPC5 PE=1 SV=3	sp|O15511|ARPC5_HUMAN	16	7	2	8	0		3.5	#DIV/0!
Heat shock protein HSP 90-beta OS=Homo sapiens GN=HSP90AB1 PE=1 SV=4	sp|P08238|HS90B_HUMAN	83	7	4	8	4		1.75	2
Splicing factor 3B subunit 3 OS=Homo sapiens GN=SF3B3 PE=1 SV=4	sp|Q15393|SF3B3_HUMAN	136	138	18	158	48		7.66667	3.29167
14-3-3 protein zeta/delta OS=Homo sapiens GN=YWHAZ PE=1 SV=1	sp|P63104|1433Z_HUMAN	28	26	13	30	14		2	2.14286
Phenylalanine--tRNA ligase alpha subunit OS=Homo sapiens GN=FARSA PE=1 SV=3	sp|Q9Y285|SYFA_HUMAN	58	13	0	15	0		#DIV/0!	#DIV/0!
Tubulin alpha-1B chain OS=Homo sapiens GN=TUBA1B PE=1 SV=1	sp|P68363|TBA1B_HUMAN	50	13	2	15	4		6.5	3.75
Annexin A2 OS=Homo sapiens GN=ANXA2 PE=1 SV=2	sp|P07355|ANXA2_HUMAN	39	388	165	448	173		2.35152	2.5896
SWI/SNF complex subunit SMARCC1 OS=Homo sapiens GN=SMARCC1 PE=1 SV=3	sp|Q92922|SMRC1_HUMAN	123	19	0	22	0		#DIV/0!	#DIV/0!
Serine/threonine-protein phosphatase PP1-gamma catalytic subunit OS=Homo sapiens GN=PPP1CC PE=1 SV=1	sp|P36873|PP1G_HUMAN	37	36	0	42	0		#DIV/0!	#DIV/0!
Protein S100-A10 OS=Homo sapiens GN=S100A10 PE=1 SV=2	sp|P60903|S10AA_HUMAN	11	30	4	35	7		7.5	5
TRIO and F-actin-binding protein OS=Homo sapiens GN=TRIOBP PE=1 SV=3	sp|Q9H2D6|TARA_HUMAN	261	12	0	14	0		#DIV/0!	#DIV/0!
Unconventional myosin-Va OS=Homo sapiens GN=MYO5A PE=1 SV=2	sp|Q9Y4I1|MYO5A_HUMAN	215	12	0	14	0		#DIV/0!	#DIV/0!
Myosin regulatory light polypeptide 9 OS=Homo sapiens GN=MYL9 PE=1 SV=4	sp|P24844|MYL9_HUMAN	20	12	0	14	0		#DIV/0!	#DIV/0!
Ras GTPase-activating protein-binding protein 2 OS=Homo sapiens GN=G3BP2 PE=1 SV=2	sp|Q9UN86|G3BP2_HUMAN	54	6	0	7	0		#DIV/0!	#DIV/0!
Proteasome subunit beta type-3 OS=Homo sapiens GN=PSMB3 PE=1 SV=2	sp|P49720|PSB3_HUMAN	23	6	0	7	0		#DIV/0!	#DIV/0!
Exocyst complex component 4 OS=Homo sapiens GN=EXOC4 PE=1 SV=1	sp|Q96A65|EXOC4_HUMAN	111	6	0	7	0		#DIV/0!	#DIV/0!
Arginine--tRNA ligase, cytoplasmic OS=Homo sapiens GN=RARS PE=1 SV=2	sp|P54136|SYRC_HUMAN	75	6	0	7	0		#DIV/0!	#DIV/0!
V-type proton ATPase subunit D OS=Homo sapiens GN=ATP6V1D PE=1 SV=1	sp|Q9Y5K8|VATD_HUMAN	28	6	0	7	2		#DIV/0!	3.5
Metaxin-2 OS=Homo sapiens GN=MTX2 PE=1 SV=1	sp|O75431|MTX2_HUMAN	30	6	0	7	3		#DIV/0!	2.33333
Voltage-dependent anion-selective channel protein 3 OS=Homo sapiens GN=VDAC3 PE=1 SV=1	sp|Q9Y277|VDAC3_HUMAN	31	6	0	7	4		#DIV/0!	1.75
Heterogeneous nuclear ribonucleoprotein Q OS=Homo sapiens GN=SYNCRIP PE=1 SV=2	sp|O60506|HNRPQ_HUMAN	70	137	33	160	55		4.15152	2.90909
Histone deacetylase complex subunit SAP18 OS=Homo sapiens GN=SAP18 PE=1 SV=1	sp|O00422|SAP18_HUMAN	18	23	10	27	13		2.3	2.07692
Microtubule-actin cross-linking factor 1, isoforms 1/2/3/5 OS=Homo sapiens GN=MACF1 PE=1 SV=4	sp|Q9UPN3|MACF1_HUMAN	838	63	0	74	4		#DIV/0!	18.5
ADP/ATP translocase 3 OS=Homo sapiens GN=SLC25A6 PE=1 SV=4	sp|P12236|ADT3_HUMAN	33	83	13	98	20		6.38462	4.9
Transmembrane 9 superfamily member 3 OS=Homo sapiens GN=TM9SF3 PE=1 SV=2	sp|Q9HD45|TM9S3_HUMAN	68	11	0	13	3		#DIV/0!	4.33333
Unconventional myosin-Ic OS=Homo sapiens GN=MYO1C PE=1 SV=4	sp|O00159|MYO1C_HUMAN	122	136	4	161	36		34	4.47222
FERM, RhoGEF and pleckstrin domain-containing protein 1 OS=Homo sapiens GN=FARP1 PE=1 SV=1	sp|Q9Y4F1|FARP1_HUMAN	119	43	0	51	5		#DIV/0!	10.2
Putative pre-mRNA-splicing factor ATP-dependent RNA helicase DHX15 OS=Homo sapiens GN=DHX15 PE=1 SV=2	sp|O43143|DHX15_HUMAN	91	32	0	38	6		#DIV/0!	6.33333
Alpha-actinin-1 OS=Homo sapiens GN=ACTN1 PE=1 SV=2	sp|P12814|ACTN1_HUMAN	103	246	94	293	139		2.61702	2.10791
Elongation factor 2 OS=Homo sapiens GN=EEF2 PE=1 SV=4	sp|P13639|EF2_HUMAN	95	41	6	49	11		6.83333	4.45455
Filamin-C OS=Homo sapiens GN=FLNC PE=1 SV=3	sp|Q14315|FLNC_HUMAN	291	116	23	139	57		5.04348	2.4386
Utrophin OS=Homo sapiens GN=UTRN PE=1 SV=2	sp|P46939|UTRO_HUMAN	394	30	0	36	2		#DIV/0!	18
Serine/threonine-protein phosphatase 2A 65 kDa regulatory subunit A alpha isoform OS=Homo sapiens GN=PPP2R1A PE=1 SV=4	sp|P30153|2AAA_HUMAN	65	10	0	12	0		#DIV/0!	#DIV/0!
Emerin OS=Homo sapiens GN=EMD PE=1 SV=1	sp|P50402|EMD_HUMAN	29	10	2	12	7		5	1.71429
Valine--tRNA ligase OS=Homo sapiens GN=VARS PE=1 SV=4	sp|P26640|SYVC_HUMAN	140	5	0	6	0		#DIV/0!	#DIV/0!
Dedicator of cytokinesis protein 7 OS=Homo sapiens GN=DOCK7 PE=1 SV=4	sp|Q96N67|DOCK7_HUMAN	243	5	0	6	0		#DIV/0!	#DIV/0!
Chloride intracellular channel protein 4 OS=Homo sapiens GN=CLIC4 PE=1 SV=4	sp|Q9Y696|CLIC4_HUMAN	29	5	0	6	0		#DIV/0!	#DIV/0!
Proteasome subunit alpha type-2 OS=Homo sapiens GN=PSMA2 PE=1 SV=2	sp|P25787|PSA2_HUMAN	26	5	0	6	0		#DIV/0!	#DIV/0!
Heterogeneous nuclear ribonucleoprotein U-like protein 1 OS=Homo sapiens GN=HNRNPUL1 PE=1 SV=2	sp|Q9BUJ2|HNRL1_HUMAN	96	5	0	6	0		#DIV/0!	#DIV/0!
Insulin-like growth factor 2 mRNA-binding protein 1 OS=Homo sapiens GN=IGF2BP1 PE=1 SV=2	sp|Q9NZI8|IF2B1_HUMAN	63	34	0	41	4		#DIV/0!	10.25
Lipid phosphate phosphohydrolase 3 OS=Homo sapiens GN=PPAP2B PE=1 SV=1	sp|O14495|LPP3_HUMAN	35	24	6	29	11		4	2.63636
Annexin A6 OS=Homo sapiens GN=ANXA6 PE=1 SV=3	sp|P08133|ANXA6_HUMAN	76	438	228	531	188		1.92105	2.82447
Transmembrane protein 43 OS=Homo sapiens GN=TMEM43 PE=1 SV=1	sp|Q9BTV4|TMM43_HUMAN	45	14	0	17	6		#DIV/0!	2.83333
SWI/SNF complex subunit SMARCC2 OS=Homo sapiens GN=SMARCC2 PE=1 SV=1	sp|Q8TAQ2|SMRC2_HUMAN	133	51	0	62	3		#DIV/0!	20.6667
ATPase family AAA domain-containing protein 3A OS=Homo sapiens GN=ATAD3A PE=1 SV=2	sp|Q9NVI7|ATD3A_HUMAN	71	83	9	101	28		9.22222	3.60714
PDZ and LIM domain protein 7 OS=Homo sapiens GN=PDLIM7 PE=1 SV=1	sp|Q9NR12|PDLI7_HUMAN	50	23	3	28	7		7.66667	4
Nucleoprotein TPR OS=Homo sapiens GN=TPR PE=1 SV=3	sp|P12270|TPR_HUMAN	267	55	11	67	12		5	5.58333
Unconventional myosin-Ib OS=Homo sapiens GN=MYO1B PE=2 SV=3	sp|O43795|MYO1B_HUMAN	132	45	0	55	6		#DIV/0!	9.16667
WD repeat-containing protein 18 OS=Homo sapiens GN=WDR18 PE=1 SV=2	sp|Q9BV38|WDR18_HUMAN	47	9	0	11	2		#DIV/0!	5.5
Cleavage and polyadenylation specificity factor subunit 5 OS=Homo sapiens GN=NUDT21 PE=1 SV=1	sp|O43809|CPSF5_HUMAN	26	9	0	11	3		#DIV/0!	3.66667
Sorting and assembly machinery component 50 homolog OS=Homo sapiens GN=SAMM50 PE=1 SV=3	sp|Q9Y512|SAM50_HUMAN	52	22	10	27	13		2.2	2.07692
Chromodomain-helicase-DNA-binding protein 3 OS=Homo sapiens GN=CHD3 PE=1 SV=3	sp|Q12873|CHD3_HUMAN	227	26	0	32	0		#DIV/0!	#DIV/0!
Plectin OS=Homo sapiens GN=PLEC PE=1 SV=3	sp|Q15149|PLEC_HUMAN	532	1465	598	1807	703		2.44983	2.57041
Cofilin-1 OS=Homo sapiens GN=CFL1 PE=1 SV=3	sp|P23528|COF1_HUMAN	19	17	6	21	11		2.83333	1.90909
Procollagen-lysine,2-oxoglutarate 5-dioxygenase 1 OS=Homo sapiens GN=PLOD1 PE=1 SV=2	sp|Q02809|PLOD1_HUMAN	84	38	2	47	7		19	6.71429
Thymidine kinase OS=Human herpesvirus 1 (strain 17) GN=TK PE=1 SV=4	sp|P03176|KITH_HHV11	41	53	4	66	19		13.25	3.47368
Histone deacetylase 2 OS=Homo sapiens GN=HDAC2 PE=1 SV=2	sp|Q92769|HDAC2_HUMAN	55	28	0	35	0		#DIV/0!	#DIV/0!
Regulator of chromosome condensation OS=Homo sapiens GN=RCC1 PE=1 SV=1	sp|P18754|RCC1_HUMAN	45	12	2	15	2		6	7.5
14-3-3 protein gamma OS=Homo sapiens GN=YWHAG PE=1 SV=2	sp|P61981|1433G_HUMAN	28	12	0	15	7		#DIV/0!	2.14286
Profilin-1 OS=Homo sapiens GN=PFN1 PE=1 SV=2	sp|P07737|PROF1_HUMAN	15	8	0	10	0		#DIV/0!	#DIV/0!
Monocarboxylate transporter 4 OS=Homo sapiens GN=SLC16A3 PE=1 SV=1	sp|O15427|MOT4_HUMAN	49	8	0	10	3		#DIV/0!	3.33333
Peptidyl-prolyl cis-trans isomerase A OS=Homo sapiens GN=PPIA PE=1 SV=2	sp|P62937|PPIA_HUMAN	18	8	0	10	4		#DIV/0!	2.5
Protein Red OS=Homo sapiens GN=IK PE=1 SV=3	sp|Q13123|RED_HUMAN	66	4	0	5	0		#DIV/0!	#DIV/0!
Serine/threonine-protein kinase tousled-like 2 OS=Homo sapiens GN=TLK2 PE=1 SV=2	sp|Q86UE8|TLK2_HUMAN	88	4	0	5	0		#DIV/0!	#DIV/0!
Exocyst complex component 2 OS=Homo sapiens GN=EXOC2 PE=1 SV=1	sp|Q96KP1|EXOC2_HUMAN	104	4	0	5	0		#DIV/0!	#DIV/0!
Nurim OS=Homo sapiens GN=NRM PE=1 SV=1	sp|Q8IXM6|NRM_HUMAN	29	4	0	5	0		#DIV/0!	#DIV/0!
Proteasome subunit alpha type-3 OS=Homo sapiens GN=PSMA3 PE=1 SV=2	sp|P25788|PSA3_HUMAN	28	4	0	5	0		#DIV/0!	#DIV/0!
DnaJ homolog subfamily A member 3, mitochondrial OS=Homo sapiens GN=DNAJA3 PE=1 SV=2	sp|Q96EY1|DNJA3_HUMAN	52	4	0	5	0		#DIV/0!	#DIV/0!
ER membrane protein complex subunit 1 OS=Homo sapiens GN=EMC1 PE=1 SV=1	sp|Q8N766|EMC1_HUMAN	112	4	0	5	0		#DIV/0!	#DIV/0!
Bcl10-interacting CARD protein OS=Homo sapiens GN=C9orf89 PE=1 SV=1	sp|Q96LW7|BINCA_HUMAN	26	4	0	5	2		#DIV/0!	2.5
Transcription activator BRG1 OS=Homo sapiens GN=SMARCA4 PE=1 SV=2	sp|P51532|SMCA4_HUMAN	185	35	0	44	0		#DIV/0!	#DIV/0!
Septin-9 OS=Homo sapiens GN=SEPT9 PE=1 SV=2	sp|Q9UHD8|SEPT9_HUMAN	65	35	0	44	14		#DIV/0!	3.14286
Metastasis-associated protein MTA1 OS=Homo sapiens GN=MTA1 PE=1 SV=2	sp|Q13330|MTA1_HUMAN	81	19	0	24	0		#DIV/0!	#DIV/0!
Adenosine 3'-phospho 5'-phosphosulfate transporter 1 OS=Homo sapiens GN=SLC35B2 PE=1 SV=1	sp|Q8TB61|S35B2_HUMAN	48	15	4	19	5		3.75	3.8
Integrator complex subunit 3 OS=Homo sapiens GN=INTS3 PE=1 SV=1	sp|Q68E01|INT3_HUMAN	118	18	0	23	0		#DIV/0!	#DIV/0!
U1 small nuclear ribonucleoprotein A OS=Homo sapiens GN=SNRPA PE=1 SV=3	sp|P09012|SNRPA_HUMAN	31	18	4	23	3		4.5	7.66667
Peptidyl-prolyl cis-trans isomerase H OS=Homo sapiens GN=PPIH PE=1 SV=1	sp|O43447|PPIH_HUMAN	19	7	0	9	0		#DIV/0!	#DIV/0!
Sister chromatid cohesion protein PDS5 homolog A OS=Homo sapiens GN=PDS5A PE=1 SV=1	sp|Q29RF7|PDS5A_HUMAN	151	7	0	9	0		#DIV/0!	#DIV/0!
Alpha-actinin-4 OS=Homo sapiens GN=ACTN4 PE=1 SV=2	sp|O43707|ACTN4_HUMAN	105	130	15	169	62		8.66667	2.72581
Transmembrane protein 214 OS=Homo sapiens GN=TMEM214 PE=1 SV=2	sp|Q6NUQ4|TM214_HUMAN	77	10	0	13	0		#DIV/0!	#DIV/0!
14-3-3 protein beta/alpha OS=Homo sapiens GN=YWHAB PE=1 SV=3	sp|P31946|1433B_HUMAN	28	13	0	17	0		#DIV/0!	#DIV/0!
Transmembrane 9 superfamily member 4 OS=Homo sapiens GN=TM9SF4 PE=1 SV=2	sp|Q92544|TM9S4_HUMAN	75	13	4	17	4		3.25	4.25
Nestin OS=Homo sapiens GN=NES PE=1 SV=2	sp|P48681|NEST_HUMAN	177	191	60	250	117		3.18333	2.13675
Mitochondrial inner membrane protein OS=Homo sapiens GN=IMMT PE=1 SV=1	sp|Q16891|IMMT_HUMAN	84	84	19	110	59		4.42105	1.86441
Drebrin OS=Homo sapiens GN=DBN1 PE=1 SV=4	sp|Q16643|DREB_HUMAN	71	80	33	105	57		2.42424	1.84211
78 kDa glucose-regulated protein OS=Homo sapiens GN=HSPA5 PE=1 SV=2	sp|P11021|GRP78_HUMAN	72	41	9	54	14		4.55556	3.85714
Flotillin-1 OS=Homo sapiens GN=FLOT1 PE=1 SV=3	sp|O75955|FLOT1_HUMAN	47	40	15	53	26		2.66667	2.03846
Basement membrane-specific heparan sulfate proteoglycan core protein OS=Homo sapiens GN=HSPG2 PE=1 SV=4	sp|P98160|PGBM_HUMAN	469	87	23	116	69		3.78261	1.68116
RuvB-like 1 OS=Homo sapiens GN=RUVBL1 PE=1 SV=1	sp|Q9Y265|RUVB1_HUMAN	50	42	3	56	4		14	14
Probable glutathione peroxidase 8 OS=Homo sapiens GN=GPX8 PE=1 SV=2	sp|Q8TED1|GPX8_HUMAN	24	9	0	12	4		#DIV/0!	3
Annexin A5 OS=Homo sapiens GN=ANXA5 PE=1 SV=2	sp|P08758|ANXA5_HUMAN	36	9	6	12	4		1.5	3
SPATS2-like protein OS=Homo sapiens GN=SPATS2L PE=1 SV=2	sp|Q9NUQ6|SPS2L_HUMAN	62	6	0	8	0		#DIV/0!	#DIV/0!
Vesicle-associated membrane protein-associated protein B/C OS=Homo sapiens GN=VAPB PE=1 SV=3	sp|O95292|VAPB_HUMAN	27	6	0	8	4		#DIV/0!	2
Mas-related G-protein coupled receptor member F OS=Homo sapiens GN=MRGPRF PE=2 SV=1	sp|Q96AM1|MRGRF_HUMAN	38	3	0	4	0		#DIV/0!	#DIV/0!
Ribonucleoside-diphosphate reductase large subunit OS=Human herpesvirus 1 (strain 17) GN=UL39 PE=3 SV=2	sp|P08543|RIR1_HHV11	124	79	2	106	18		39.5	5.88889
Filamin-B OS=Homo sapiens GN=FLNB PE=1 SV=2	sp|O75369|FLNB_HUMAN	278	26	0	35	8		#DIV/0!	4.375
RNA-binding protein Raly OS=Homo sapiens GN=RALY PE=1 SV=1	sp|Q9UKM9|RALY_HUMAN	32	57	21	77	41		2.71429	1.87805
Cysteine and glycine-rich protein 1 OS=Homo sapiens GN=CSRP1 PE=1 SV=3	sp|P21291|CSRP1_HUMAN	21	17	0	23	3		#DIV/0!	7.66667
Nuclear mitotic apparatus protein 1 OS=Homo sapiens GN=NUMA1 PE=1 SV=2	sp|Q14980|NUMA1_HUMAN	238	39	0	53	0		#DIV/0!	#DIV/0!
ATP-citrate synthase OS=Homo sapiens GN=ACLY PE=1 SV=3	sp|P53396|ACLY_HUMAN	121	16	0	22	9		#DIV/0!	2.44444
14-3-3 protein eta OS=Homo sapiens GN=YWHAH PE=1 SV=4	sp|Q04917|1433F_HUMAN	28	8	0	11	0		#DIV/0!	#DIV/0!
Eukaryotic translation initiation factor 3 subunit F OS=Homo sapiens GN=EIF3F PE=1 SV=1	sp|O00303|EIF3F_HUMAN	38	8	2	11	0		4	#DIV/0!
Spectrin beta chain, non-erythrocytic 1 OS=Homo sapiens GN=SPTBN1 PE=1 SV=2	sp|Q01082|SPTB2_HUMAN	275	350	89	485	149		3.93258	3.25503
Actin-related protein 3 OS=Homo sapiens GN=ACTR3 PE=1 SV=3	sp|P61158|ARP3_HUMAN	47	18	11	25	10		1.63636	2.5
AP-2 complex subunit mu OS=Homo sapiens GN=AP2M1 PE=1 SV=2	sp|Q96CW1|AP2M1_HUMAN	50	18	9	25	15		2	1.66667
Transformation/transcription domain-associated protein OS=Homo sapiens GN=TRRAP PE=1 SV=3	sp|Q9Y4A5|TRRAP_HUMAN	438	59	0	82	0		#DIV/0!	#DIV/0!
Flotillin-2 OS=Homo sapiens GN=FLOT2 PE=1 SV=2	sp|Q14254|FLOT2_HUMAN	47	30	17	42	25		1.76471	1.68
Small nuclear ribonucleoprotein Sm D3 OS=Homo sapiens GN=SNRPD3 PE=1 SV=1	sp|P62318|SMD3_HUMAN	14	15	4	21	9		3.75	2.33333
Integrator complex subunit 4 OS=Homo sapiens GN=INTS4 PE=1 SV=2	sp|Q96HW7|INT4_HUMAN	108	10	0	14	0		#DIV/0!	#DIV/0!
U2 small nuclear ribonucleoprotein B'' OS=Homo sapiens GN=SNRPB2 PE=1 SV=1	sp|P08579|RU2B_HUMAN	25	10	6	14	9		1.66667	1.55556
Beta-catenin-like protein 1 OS=Homo sapiens GN=CTNNBL1 PE=1 SV=1	sp|Q8WYA6|CTBL1_HUMAN	65	5	0	7	0		#DIV/0!	#DIV/0!
Eukaryotic translation initiation factor 3 subunit H OS=Homo sapiens GN=EIF3H PE=1 SV=1	sp|O15372|EIF3H_HUMAN	40	5	0	7	0		#DIV/0!	#DIV/0!
Collagen alpha-1(IV) chain OS=Homo sapiens GN=COL4A1 PE=1 SV=3	sp|P02462|CO4A1_HUMAN	161	5	0	7	0		#DIV/0!	#DIV/0!
5'-nucleotidase OS=Homo sapiens GN=NT5E PE=1 SV=1	sp|P21589|5NTD_HUMAN	63	119	48	167	75		2.47917	2.22667
Transient receptor potential cation channel subfamily A member 1 OS=Homo sapiens GN=TRPA1 PE=2 SV=3	sp|O75762|TRPA1_HUMAN	128	17	3	24	6		5.66667	4
Thrombospondin-1 OS=Homo sapiens GN=THBS1 PE=1 SV=2	sp|P07996|TSP1_HUMAN	129	134	37	190	74		3.62162	2.56757
14-3-3 protein theta OS=Homo sapiens GN=YWHAQ PE=1 SV=1	sp|P27348|1433T_HUMAN	28	14	0	20	0		#DIV/0!	#DIV/0!
Integrator complex subunit 10 OS=Homo sapiens GN=INTS10 PE=1 SV=2	sp|Q9NVR2|INT10_HUMAN	82	7	0	10	0		#DIV/0!	#DIV/0!
Cell division control protein 42 homolog OS=Homo sapiens GN=CDC42 PE=1 SV=2	sp|P60953|CDC42_HUMAN	21	7	0	10	0		#DIV/0!	#DIV/0!
Syntenin-1 OS=Homo sapiens GN=SDCBP PE=1 SV=1	sp|O00560|SDCB1_HUMAN	32	7	0	10	0		#DIV/0!	#DIV/0!
Tumor suppressor p53-binding protein 1 OS=Homo sapiens GN=TP53BP1 PE=1 SV=2	sp|Q12888|TP53B_HUMAN	214	7	0	10	0		#DIV/0!	#DIV/0!
DNA-directed RNA polymerases I, II, and III subunit RPABC1 OS=Homo sapiens GN=POLR2E PE=1 SV=4	sp|P19388|RPAB1_HUMAN	25	7	2	10	0		3.5	#DIV/0!
ATP-binding cassette sub-family D member 3 OS=Homo sapiens GN=ABCD3 PE=1 SV=1	sp|P28288|ABCD3_HUMAN	75	34	0	49	0		#DIV/0!	#DIV/0!
Mitochondrial 2-oxoglutarate/malate carrier protein OS=Homo sapiens GN=SLC25A11 PE=1 SV=3	sp|Q02978|M2OM_HUMAN	34	9	0	13	0		#DIV/0!	#DIV/0!
Integrator complex subunit 1 OS=Homo sapiens GN=INTS1 PE=1 SV=2	sp|Q8N201|INT1_HUMAN	244	31	0	45	0		#DIV/0!	#DIV/0!
Calponin-3 OS=Homo sapiens GN=CNN3 PE=1 SV=1	sp|Q15417|CNN3_HUMAN	36	42	4	61	21		10.5	2.90476
Serine/threonine-protein phosphatase PGAM5, mitochondrial OS=Homo sapiens GN=PGAM5 PE=1 SV=2	sp|Q96HS1|PGAM5_HUMAN	32	11	3	16	6		3.66667	2.66667
Dolichyl-diphosphooligosaccharide--protein glycosyltransferase subunit 2 OS=Homo sapiens GN=RPN2 PE=1 SV=3	sp|P04844|RPN2_HUMAN	69	24	0	35	0		#DIV/0!	#DIV/0!
Splicing factor 3A subunit 1 OS=Homo sapiens GN=SF3A1 PE=1 SV=1	sp|Q15459|SF3A1_HUMAN	89	21	10	31	13		2.1	2.38462
Septin-2 OS=Homo sapiens GN=SEPT2 PE=1 SV=1	sp|Q15019|SEPT2_HUMAN	41	23	0	34	8		#DIV/0!	4.25
Histone-binding protein RBBP4 OS=Homo sapiens GN=RBBP4 PE=1 SV=3	sp|Q09028|RBBP4_HUMAN	48	48	3	72	0		16	#DIV/0!
Cohesin subunit SA-1 OS=Homo sapiens GN=STAG1 PE=1 SV=3	sp|Q8WVM7|STAG1_HUMAN	144	12	0	18	0		#DIV/0!	#DIV/0!
14-3-3 protein epsilon OS=Homo sapiens GN=YWHAE PE=1 SV=1	sp|P62258|1433E_HUMAN	29	12	8	18	7		1.5	2.57143
Tricarboxylate transport protein, mitochondrial OS=Homo sapiens GN=SLC25A1 PE=1 SV=2	sp|P53007|TXTP_HUMAN	34	10	0	15	0		#DIV/0!	#DIV/0!
Mediator of RNA polymerase II transcription subunit 30 OS=Homo sapiens GN=MED30 PE=1 SV=1	sp|Q96HR3|MED30_HUMAN	20	6	0	9	0		#DIV/0!	#DIV/0!
Kinesin-like protein KIF2A OS=Homo sapiens GN=KIF2A PE=1 SV=3	sp|O00139|KIF2A_HUMAN	80	6	0	9	0		#DIV/0!	#DIV/0!
Probable ATP-dependent RNA helicase DDX46 OS=Homo sapiens GN=DDX46 PE=1 SV=2	sp|Q7L014|DDX46_HUMAN	117	6	0	9	0		#DIV/0!	#DIV/0!
Proteasome subunit alpha type-1 OS=Homo sapiens GN=PSMA1 PE=1 SV=1	sp|P25786|PSA1_HUMAN	30	6	0	9	0		#DIV/0!	#DIV/0!
40S ribosomal protein S28 OS=Homo sapiens GN=RPS28 PE=1 SV=1	sp|P62857|RS28_HUMAN	8	4	0	6	0		#DIV/0!	#DIV/0!
Dihydrolipoyllysine-residue succinyltransferase component of 2-oxoglutarate dehydrogenase complex, mitochondrial OS=Homo sapiens GN=DLST PE=1 SV=4	sp|P36957|ODO2_HUMAN	49	4	0	6	0		#DIV/0!	#DIV/0!
Centromere protein V OS=Homo sapiens GN=CENPV PE=1 SV=1	sp|Q7Z7K6|CENPV_HUMAN	30	4	0	6	0		#DIV/0!	#DIV/0!
26S proteasome non-ATPase regulatory subunit 13 OS=Homo sapiens GN=PSMD13 PE=1 SV=2	sp|Q9UNM6|PSD13_HUMAN	43	4	0	6	2		#DIV/0!	3
Phosphate carrier protein, mitochondrial OS=Homo sapiens GN=SLC25A3 PE=1 SV=2	sp|Q00325|MPCP_HUMAN	40	34	0	52	3		#DIV/0!	17.3333
Multidrug resistance-associated protein 1 OS=Homo sapiens GN=ABCC1 PE=1 SV=3	sp|P33527|MRP1_HUMAN	172	17	4	26	6		4.25	4.33333
Mediator of RNA polymerase II transcription subunit 24 OS=Homo sapiens GN=MED24 PE=1 SV=1	sp|O75448|MED24_HUMAN	110	15	0	23	0		#DIV/0!	#DIV/0!
Alpha-mannosidase 2 OS=Homo sapiens GN=MAN2A1 PE=1 SV=2	sp|Q16706|MA2A1_HUMAN	131	26	0	40	4		#DIV/0!	10
Mediator of RNA polymerase II transcription subunit 12 OS=Homo sapiens GN=MED12 PE=1 SV=4	sp|Q93074|MED12_HUMAN	243	13	0	20	0		#DIV/0!	#DIV/0!
Protein RER1 OS=Homo sapiens GN=RER1 PE=1 SV=1	sp|O15258|RER1_HUMAN	23	13	0	20	0		#DIV/0!	#DIV/0!
Actin-related protein 2 OS=Homo sapiens GN=ACTR2 PE=1 SV=1	sp|P61160|ARP2_HUMAN	45	20	10	31	11		2	2.81818
General transcription factor IIH subunit 4 OS=Homo sapiens GN=GTF2H4 PE=2 SV=1	sp|Q92759|TF2H4_HUMAN	52	9	0	14	0		#DIV/0!	#DIV/0!
Multidrug resistance-associated protein 4 OS=Homo sapiens GN=ABCC4 PE=1 SV=3	sp|O15439|MRP4_HUMAN	150	16	0	25	4		#DIV/0!	6.25
Nuclear factor 1 C-type OS=Homo sapiens GN=NFIC PE=1 SV=2	sp|P08651|NFIC_HUMAN	56	14	0	22	0		#DIV/0!	#DIV/0!
Actin-related protein 2/3 complex subunit 3 OS=Homo sapiens GN=ARPC3 PE=1 SV=3	sp|O15145|ARPC3_HUMAN	21	14	7	22	9		2	2.44444
Surfeit locus protein 4 OS=Homo sapiens GN=SURF4 PE=1 SV=3	sp|O15260|SURF4_HUMAN	30	7	0	11	0		#DIV/0!	#DIV/0!
Septin-11 OS=Homo sapiens GN=SEPT11 PE=1 SV=3	sp|Q9NVA2|SEP11_HUMAN	49	10	2	16	6		5	2.66667
Eukaryotic translation initiation factor 2 subunit 2 OS=Homo sapiens GN=EIF2S2 PE=1 SV=2	sp|P20042|IF2B_HUMAN	38	5	0	8	5		#DIV/0!	1.6
Protein kinase C delta-binding protein OS=Homo sapiens GN=PRKCDBP PE=1 SV=3	sp|Q969G5|PRDBP_HUMAN	28	21	10	34	16		2.1	2.125
TFIIH basal transcription factor complex helicase XPB subunit OS=Homo sapiens GN=ERCC3 PE=1 SV=1	sp|P19447|ERCC3_HUMAN	89	8	0	13	0		#DIV/0!	#DIV/0!
Spectrin alpha chain, non-erythrocytic 1 OS=Homo sapiens GN=SPTAN1 PE=1 SV=3	sp|Q13813|SPTN1_HUMAN	285	248	63	406	114		3.93651	3.5614
Metastasis-associated protein MTA2 OS=Homo sapiens GN=MTA2 PE=1 SV=1	sp|O94776|MTA2_HUMAN	75	31	0	51	0		#DIV/0!	#DIV/0!
Histone deacetylase 1 OS=Homo sapiens GN=HDAC1 PE=1 SV=1	sp|Q13547|HDAC1_HUMAN	55	17	0	28	0		#DIV/0!	#DIV/0!
Probable global transcription activator SNF2L1 OS=Homo sapiens GN=SMARCA1 PE=1 SV=2	sp|P28370|SMCA1_HUMAN	123	26	0	43	0		#DIV/0!	#DIV/0!
Elongation factor 1-beta OS=Homo sapiens GN=EEF1B2 PE=1 SV=3	sp|P24534|EF1B_HUMAN	25	12	7	20	8		1.71429	2.5
Testis-expressed sequence 10 protein OS=Homo sapiens GN=TEX10 PE=1 SV=2	sp|Q9NXF1|TEX10_HUMAN	106	9	0	15	0		#DIV/0!	#DIV/0!
WD repeat-containing protein 5 OS=Homo sapiens GN=WDR5 PE=1 SV=1	sp|P61964|WDR5_HUMAN	37	9	0	15	0		#DIV/0!	#DIV/0!
DNA mismatch repair protein Msh3 OS=Homo sapiens GN=MSH3 PE=1 SV=4	sp|P20585|MSH3_HUMAN	127	6	0	10	0		#DIV/0!	#DIV/0!
Prolyl 3-hydroxylase 1 OS=Homo sapiens GN=LEPRE1 PE=1 SV=2	sp|Q32P28|P3H1_HUMAN	83	3	0	5	0		#DIV/0!	#DIV/0!
Eukaryotic translation elongation factor 1 epsilon-1 OS=Homo sapiens GN=EEF1E1 PE=1 SV=1	sp|O43324|MCA3_HUMAN	20	3	0	5	0		#DIV/0!	#DIV/0!
DNA repair protein RAD50 OS=Homo sapiens GN=RAD50 PE=1 SV=1	sp|Q92878|RAD50_HUMAN	154	3	0	5	0		#DIV/0!	#DIV/0!
Ribosomal biogenesis protein LAS1L OS=Homo sapiens GN=LAS1L PE=1 SV=2	sp|Q9Y4W2|LAS1L_HUMAN	83	3	0	5	0		#DIV/0!	#DIV/0!
Protein BUD31 homolog OS=Homo sapiens GN=BUD31 PE=1 SV=2	sp|P41223|BUD31_HUMAN	17	3	0	5	0		#DIV/0!	#DIV/0!
Eukaryotic translation initiation factor 6 OS=Homo sapiens GN=EIF6 PE=1 SV=1	sp|P56537|IF6_HUMAN	27	3	0	5	0		#DIV/0!	#DIV/0!
Proteasome subunit beta type-4 OS=Homo sapiens GN=PSMB4 PE=1 SV=4	sp|P28070|PSB4_HUMAN	29	3	0	5	2		#DIV/0!	2.5
Transmembrane emp24 domain-containing protein 2 OS=Homo sapiens GN=TMED2 PE=1 SV=1	sp|Q15363|TMED2_HUMAN	23	3	2	5	2		1.5	2.5
Zinc finger E-box-binding homeobox 1 OS=Homo sapiens GN=ZEB1 PE=1 SV=2	sp|P37275|ZEB1_HUMAN	124	7	0	12	0		#DIV/0!	#DIV/0!
Calponin-1 OS=Homo sapiens GN=CNN1 PE=1 SV=2	sp|P51911|CNN1_HUMAN	33	25	7	43	19		3.57143	2.26316
SWI/SNF-related matrix-associated actin-dependent regulator of chromatin subfamily A member 5 OS=Homo sapiens GN=SMARCA5 PE=1 SV=1	sp|O60264|SMCA5_HUMAN	122	34	0	59	0		#DIV/0!	#DIV/0!
Copine-3 OS=Homo sapiens GN=CPNE3 PE=1 SV=1	sp|O75131|CPNE3_HUMAN	60	19	2	33	2		9.5	16.5
Eukaryotic initiation factor 4A-I OS=Homo sapiens GN=EIF4A1 PE=1 SV=1	sp|P60842|IF4A1_HUMAN	46	24	7	42	12		3.42857	3.5
General transcription factor 3C polypeptide 1 OS=Homo sapiens GN=GTF3C1 PE=1 SV=4	sp|Q12789|TF3C1_HUMAN	239	12	0	21	0		#DIV/0!	#DIV/0!
Heat shock 70 kDa protein 1A/1B OS=Homo sapiens GN=HSPA1A PE=1 SV=5	sp|P08107|HSP71_HUMAN	70	8	0	14	0		#DIV/0!	#DIV/0!
26S proteasome non-ATPase regulatory subunit 2 OS=Homo sapiens GN=PSMD2 PE=1 SV=3	sp|Q13200|PSMD2_HUMAN	100	4	0	7	0		#DIV/0!	#DIV/0!
26S protease regulatory subunit 6B OS=Homo sapiens GN=PSMC4 PE=1 SV=2	sp|P43686|PRS6B_HUMAN	47	4	0	7	0		#DIV/0!	#DIV/0!
Peptidyl-prolyl cis-trans isomerase FKBP11 OS=Homo sapiens GN=FKBP11 PE=1 SV=1	sp|Q9NYL4|FKB11_HUMAN	22	4	0	7	0		#DIV/0!	#DIV/0!
Alpha-1,3-mannosyl-glycoprotein 2-beta-N-acetylglucosaminyltransferase OS=Homo sapiens GN=MGAT1 PE=2 SV=2	sp|P26572|MGAT1_HUMAN	51	5	0	9	0		#DIV/0!	#DIV/0!
Cyclin-dependent kinase 9 OS=Homo sapiens GN=CDK9 PE=1 SV=3	sp|P50750|CDK9_HUMAN	43	5	0	9	0		#DIV/0!	#DIV/0!
SWI/SNF-related matrix-associated actin-dependent regulator of chromatin subfamily B member 1 OS=Homo sapiens GN=SMARCB1 PE=1 SV=2	sp|Q12824|SNF5_HUMAN	44	5	0	9	0		#DIV/0!	#DIV/0!
Transcription intermediary factor 1-beta OS=Homo sapiens GN=TRIM28 PE=1 SV=5	sp|Q13263|TIF1B_HUMAN	89	32	0	59	0		#DIV/0!	#DIV/0!
Splicing factor 3A subunit 2 OS=Homo sapiens GN=SF3A2 PE=1 SV=2	sp|Q15428|SF3A2_HUMAN	49	7	0	13	3		#DIV/0!	4.33333
Four and a half LIM domains protein 2 OS=Homo sapiens GN=FHL2 PE=1 SV=3	sp|Q14192|FHL2_HUMAN	32	8	0	15	2		#DIV/0!	7.5
Band 4.1-like protein 2 OS=Homo sapiens GN=EPB41L2 PE=1 SV=1	sp|O43491|E41L2_HUMAN	113	9	0	17	5		#DIV/0!	3.4
Fibulin-1 OS=Homo sapiens GN=FBLN1 PE=1 SV=4	sp|P23142|FBLN1_HUMAN	77	9	2	18	2		4.5	9
Piezo-type mechanosensitive ion channel component 1 OS=Homo sapiens GN=PIEZO1 PE=1 SV=4	sp|Q92508|PIEZ1_HUMAN	287	7	0	14	0		#DIV/0!	#DIV/0!
Serine/threonine-protein kinase MRCK beta OS=Homo sapiens GN=CDC42BPB PE=1 SV=2	sp|Q9Y5S2|MRCKB_HUMAN	194	5	0	10	0		#DIV/0!	#DIV/0!
Transmembrane emp24 domain-containing protein 10 OS=Homo sapiens GN=TMED10 PE=1 SV=2	sp|P49755|TMEDA_HUMAN	25	5	2	10	2		2.5	5
Sodium/potassium-transporting ATPase subunit alpha-1 OS=Homo sapiens GN=ATP1A1 PE=1 SV=1	sp|P05023|AT1A1_HUMAN	113	4	0	8	0		#DIV/0!	#DIV/0!
Eukaryotic translation initiation factor 5A-1 OS=Homo sapiens GN=EIF5A PE=1 SV=2	sp|P63241|IF5A1_HUMAN	17	4	0	8	0		#DIV/0!	#DIV/0!
Mediator of RNA polymerase II transcription subunit 27 OS=Homo sapiens GN=MED27 PE=1 SV=1	sp|Q6P2C8|MED27_HUMAN	35	4	0	8	0		#DIV/0!	#DIV/0!
Proteasome subunit alpha type-7 OS=Homo sapiens GN=PSMA7 PE=1 SV=1	sp|O14818|PSA7_HUMAN	28	4	0	8	4		#DIV/0!	2
Cell division cycle 5-like protein OS=Homo sapiens GN=CDC5L PE=1 SV=2	sp|Q99459|CDC5L_HUMAN	92	3	0	6	0		#DIV/0!	#DIV/0!
Mediator of RNA polymerase II transcription subunit 17 OS=Homo sapiens GN=MED17 PE=1 SV=2	sp|Q9NVC6|MED17_HUMAN	73	3	0	6	0		#DIV/0!	#DIV/0!
Fibroblast growth factor 2 OS=Homo sapiens GN=FGF2 PE=1 SV=3	sp|P09038|FGF2_HUMAN	31	3	0	6	0		#DIV/0!	#DIV/0!
Transient receptor potential cation channel subfamily M member 4 OS=Homo sapiens GN=TRPM4 PE=1 SV=1	sp|Q8TD43|TRPM4_HUMAN	134	3	0	6	0		#DIV/0!	#DIV/0!
Proteasome subunit beta type-2 OS=Homo sapiens GN=PSMB2 PE=1 SV=1	sp|P49721|PSB2_HUMAN	23	3	0	6	0		#DIV/0!	#DIV/0!
Proliferating cell nuclear antigen OS=Homo sapiens GN=PCNA PE=1 SV=1	sp|P12004|PCNA_HUMAN	29	30	11	61	9		2.72727	6.77778
Eukaryotic translation initiation factor 4 gamma 2 OS=Homo sapiens GN=EIF4G2 PE=1 SV=1	sp|P78344|IF4G2_HUMAN	102	8	0	17	0		#DIV/0!	#DIV/0!
Proline-, glutamic acid- and leucine-rich protein 1 OS=Homo sapiens GN=PELP1 PE=1 SV=2	sp|Q8IZL8|PELP1_HUMAN	120	14	0	30	0		#DIV/0!	#DIV/0!
Mediator of RNA polymerase II transcription subunit 23 OS=Homo sapiens GN=MED23 PE=1 SV=2	sp|Q9ULK4|MED23_HUMAN	156	23	0	50	0		#DIV/0!	#DIV/0!
Envelope glycoprotein B OS=Human herpesvirus 1 (strain 17) GN=gB PE=1 SV=1	sp|P10211|GB_HHV11	100	15	0	33	2		#DIV/0!	16.5
U4/U6 small nuclear ribonucleoprotein Prp3 OS=Homo sapiens GN=PRPF3 PE=1 SV=2	sp|O43395|PRPF3_HUMAN	78	5	0	11	0		#DIV/0!	#DIV/0!
Cofilin-2 OS=Homo sapiens GN=CFL2 PE=1 SV=1	sp|Q9Y281|COF2_HUMAN	19	5	0	11	0		#DIV/0!	#DIV/0!
Lysine--tRNA ligase OS=Homo sapiens GN=KARS PE=1 SV=3	sp|Q15046|SYK_HUMAN	68	3	0	7	0		#DIV/0!	#DIV/0!
C-terminal-binding protein 1 OS=Homo sapiens GN=CTBP1 PE=1 SV=2	sp|Q13363|CTBP1_HUMAN	48	14	0	33	0		#DIV/0!	#DIV/0!
Casein kinase II subunit alpha OS=Homo sapiens GN=CSNK2A1 PE=1 SV=1	sp|P68400|CSK21_HUMAN	45	5	0	12	0		#DIV/0!	#DIV/0!
Integrator complex subunit 11 OS=Homo sapiens GN=CPSF3L PE=1 SV=2	sp|Q5TA45|INT11_HUMAN	68	4	0	10	0		#DIV/0!	#DIV/0!
Transcriptional repressor CTCF OS=Homo sapiens GN=CTCF PE=1 SV=1	sp|P49711|CTCF_HUMAN	83	2	0	5	0		#DIV/0!	#DIV/0!
Nucleoporin Nup37 OS=Homo sapiens GN=NUP37 PE=1 SV=1	sp|Q8NFH4|NUP37_HUMAN	37	2	0	5	0		#DIV/0!	#DIV/0!
V-type proton ATPase 116 kDa subunit a isoform 3 OS=Homo sapiens GN=TCIRG1 PE=1 SV=3	sp|Q13488|VPP3_HUMAN	93	8	0	21	10		#DIV/0!	2.1
Mediator of RNA polymerase II transcription subunit 20 OS=Homo sapiens GN=MED20 PE=1 SV=1	sp|Q9H944|MED20_HUMAN	23	4	0	11	0		#DIV/0!	#DIV/0!
Coronin-1B OS=Homo sapiens GN=CORO1B PE=1 SV=1	sp|Q9BR76|COR1B_HUMAN	54	6	0	18	2		#DIV/0!	9
Nesprin-3 OS=Homo sapiens GN=SYNE3 PE=1 SV=2	sp|Q6ZMZ3|SYNE3_HUMAN	112	2	0	6	0		#DIV/0!	#DIV/0!
A disintegrin and metalloproteinase with thrombospondin motifs 1 OS=Homo sapiens GN=ADAMTS1 PE=1 SV=4	sp|Q9UHI8|ATS1_HUMAN	105	2	0	6	0		#DIV/0!	#DIV/0!
Mediator of RNA polymerase II transcription subunit 16 OS=Homo sapiens GN=MED16 PE=1 SV=2	sp|Q9Y2X0|MED16_HUMAN	97	2	0	6	0		#DIV/0!	#DIV/0!
Insulin-like growth factor 2 mRNA-binding protein 2 OS=Homo sapiens GN=IGF2BP2 PE=1 SV=2	sp|Q9Y6M1|IF2B2_HUMAN	66	17	0	54	14		#DIV/0!	3.85714
Mediator of RNA polymerase II transcription subunit 14 OS=Homo sapiens GN=MED14 PE=1 SV=2	sp|O60244|MED14_HUMAN	161	8	0	26	0		#DIV/0!	#DIV/0!
Eukaryotic translation initiation factor 3 subunit M OS=Homo sapiens GN=EIF3M PE=1 SV=1	sp|Q7L2H7|EIF3M_HUMAN	43	4	0	13	5		#DIV/0!	2.6
Lysine-specific histone demethylase 1A OS=Homo sapiens GN=KDM1A PE=1 SV=2	sp|O60341|KDM1A_HUMAN	93	7	0	23	0		#DIV/0!	#DIV/0!
Transcription initiation factor TFIID subunit 6 OS=Homo sapiens GN=TAF6 PE=1 SV=1	sp|P49848|TAF6_HUMAN	73	2	0	8	0		#DIV/0!	#DIV/0!
Integrator complex subunit 8 OS=Homo sapiens GN=INTS8 PE=1 SV=1	sp|Q75QN2|INT8_HUMAN	113	4	0	17	0		#DIV/0!	#DIV/0!
TFIIH basal transcription factor complex helicase XPD subunit OS=Homo sapiens GN=ERCC2 PE=1 SV=1	sp|P18074|ERCC2_HUMAN	87	3	0	13	0		#DIV/0!	#DIV/0!
Oxysterol-binding protein-related protein 8 OS=Homo sapiens GN=OSBPL8 PE=1 SV=3	sp|Q9BZF1|OSBL8_HUMAN	101	2	0	9	0		#DIV/0!	#DIV/0!
Integrator complex subunit 7 OS=Homo sapiens GN=INTS7 PE=1 SV=1	sp|Q9NVH2|INT7_HUMAN	107	2	0	9	0		#DIV/0!	#DIV/0!
V-type proton ATPase 116 kDa subunit a isoform 1 OS=Homo sapiens GN=ATP6V0A1 PE=1 SV=3	sp|Q93050|VPP1_HUMAN	96	2	0	10	0		#DIV/0!	#DIV/0!
Integrator complex subunit 5 OS=Homo sapiens GN=INTS5 PE=1 SV=1	sp|Q6P9B9|INT5_HUMAN	108	2	0	11	0		#DIV/0!	#DIV/0!
Histone H3.3 OS=Homo sapiens GN=H3F3A PE=1 SV=2	sp|P84243|H33_HUMAN	15	0	0	29	0		#DIV/0!	#DIV/0!
Probable global transcription activator SNF2L2 OS=Homo sapiens GN=SMARCA2 PE=1 SV=2	sp|P51531|SMCA2_HUMAN	181	0	0	13	0		#DIV/0!	#DIV/0!
C-terminal-binding protein 2 OS=Homo sapiens GN=CTBP2 PE=1 SV=1	sp|P56545|CTBP2_HUMAN	49	0	0	12	0		#DIV/0!	#DIV/0!
Zinc transporter SLC39A7 OS=Homo sapiens GN=SLC39A7 PE=1 SV=2	sp|Q92504|S39A7_HUMAN	50	0	0	10	0		#DIV/0!	#DIV/0!
Sarcoplasmic/endoplasmic reticulum calcium ATPase 2 OS=Homo sapiens GN=ATP2A2 PE=1 SV=1	sp|P16615|AT2A2_HUMAN	115	0	0	9	0		#DIV/0!	#DIV/0!
Filamin A-interacting protein 1-like OS=Homo sapiens GN=FILIP1L PE=1 SV=2	sp|Q4L180|FIL1L_HUMAN	130	0	0	8	0		#DIV/0!	#DIV/0!
26S proteasome non-ATPase regulatory subunit 12 OS=Homo sapiens GN=PSMD12 PE=1 SV=3	sp|O00232|PSD12_HUMAN	53	0	0	7	0		#DIV/0!	#DIV/0!
F-actin-capping protein subunit alpha-2 OS=Homo sapiens GN=CAPZA2 PE=1 SV=3	sp|P47755|CAZA2_HUMAN	33	0	0	7	0		#DIV/0!	#DIV/0!
COUP transcription factor 1 OS=Homo sapiens GN=NR2F1 PE=1 SV=1	sp|P10589|COT1_HUMAN	46	0	0	6	0		#DIV/0!	#DIV/0!
Paired amphipathic helix protein Sin3a OS=Homo sapiens GN=SIN3A PE=1 SV=2	sp|Q96ST3|SIN3A_HUMAN	145	0	0	6	0		#DIV/0!	#DIV/0!
Transcriptional activator protein Pur-beta OS=Homo sapiens GN=PURB PE=1 SV=3	sp|Q96QR8|PURB_HUMAN	33	0	0	6	0		#DIV/0!	#DIV/0!
Transcriptional repressor p66-beta OS=Homo sapiens GN=GATAD2B PE=1 SV=1	sp|Q8WXI9|P66B_HUMAN	65	0	0	5	0		#DIV/0!	#DIV/0!
Mediator of RNA polymerase II transcription subunit 25 OS=Homo sapiens GN=MED25 PE=1 SV=2	sp|Q71SY5|MED25_HUMAN	78	0	0	5	0		#DIV/0!	#DIV/0!
Translocating chain-associated membrane protein 2 OS=Homo sapiens GN=TRAM2 PE=1 SV=1	sp|Q15035|TRAM2_HUMAN	43	0	0	5	0		#DIV/0!	#DIV/0!
Transmembrane 9 superfamily member 1 OS=Homo sapiens GN=TM9SF1 PE=2 SV=2	sp|O15321|TM9S1_HUMAN	69	0	0	5	0		#DIV/0!	#DIV/0!
Destrin OS=Homo sapiens GN=DSTN PE=1 SV=3	sp|P60981|DEST_HUMAN	19	0	0	5	0		#DIV/0!	#DIV/0!
Replication factor C subunit 3 OS=Homo sapiens GN=RFC3 PE=1 SV=2	sp|P40938|RFC3_HUMAN	41	0	0	5	0		#DIV/0!	#DIV/0!
Calcium-transporting ATPase type 2C member 1 OS=Homo sapiens GN=ATP2C1 PE=1 SV=3	sp|P98194|AT2C1_HUMAN	101	0	0	5	0		#DIV/0!	#DIV/0!
PDZ and LIM domain protein 1 OS=Homo sapiens GN=PDLIM1 PE=1 SV=4	sp|O00151|PDLI1_HUMAN	36	0	0	7	3		#DIV/0!	2.33333

## Sheet: Replicate 2
Identified Proteins (1430)	Accession Number	Molecular Weight	KOS+EDC SpC	KOS SpC	n199+EDC SpC	n199 SpC		KOS+EDC enrichment over neg control	n199+EdC enrichment over neg control
Histone H2A type 1-D OS=Homo sapiens GN=HIST1H2AD PE=1 SV=2	sp|P20671|H2A1D_HUMAN	14 kDa	121	0	0	0		#DIV/0!	#DIV/0!
FACT complex subunit SSRP1 OS=Homo sapiens GN=SSRP1 PE=1 SV=1	sp|Q08945|SSRP1_HUMAN	81 kDa	29	0	0	0		#DIV/0!	#DIV/0!
Cleavage stimulation factor subunit 3 OS=Homo sapiens GN=CSTF3 PE=1 SV=1	sp|Q12996|CSTF3_HUMAN	83 kDa	12	0	0	0		#DIV/0!	#DIV/0!
RNA-binding protein 28 OS=Homo sapiens GN=RBM28 PE=1 SV=3	sp|Q9NW13|RBM28_HUMAN	86 kDa	11	0	0	0		#DIV/0!	#DIV/0!
Erlin-1 OS=Homo sapiens GN=ERLIN1 PE=1 SV=1	sp|O75477|ERLN1_HUMAN	39 kDa	9	0	0	0		#DIV/0!	#DIV/0!
Microphthalmia-associated transcription factor OS=Homo sapiens GN=MITF PE=1 SV=2	sp|O75030|MITF_HUMAN	59 kDa	8	0	0	0		#DIV/0!	#DIV/0!
Extended synaptotagmin-1 OS=Homo sapiens GN=ESYT1 PE=1 SV=1	sp|Q9BSJ8|ESYT1_HUMAN	123 kDa	6	0	0	0		#DIV/0!	#DIV/0!
Protein UL56 OS=Human herpesvirus 1 (strain 17) GN=UL56 PE=3 SV=1	sp|P10240|UL56_HHV11	21 kDa	6	0	0	0		#DIV/0!	#DIV/0!
MAP7 domain-containing protein 1 OS=Homo sapiens GN=MAP7D1 PE=1 SV=1	sp|Q3KQU3|MA7D1_HUMAN	93 kDa	6	0	0	0		#DIV/0!	#DIV/0!
Nuclear phosphoprotein UL3 OS=Human herpesvirus 1 (strain 17) GN=UL3 PE=3 SV=1	sp|P10187|NP03_HHV11	26 kDa	6	0	0	0		#DIV/0!	#DIV/0!
Signal recognition particle 68 kDa protein OS=Homo sapiens GN=SRP68 PE=1 SV=2	sp|Q9UHB9|SRP68_HUMAN	71 kDa	5	0	0	0		#DIV/0!	#DIV/0!
KH domain-containing, RNA-binding, signal transduction-associated protein 3 OS=Homo sapiens GN=KHDRBS3 PE=1 SV=1	sp|O75525|KHDR3_HUMAN	39 kDa	5	0	0	0		#DIV/0!	#DIV/0!
pre-mRNA 3' end processing protein WDR33 OS=Homo sapiens GN=WDR33 PE=1 SV=2	sp|Q9C0J8|WDR33_HUMAN	146 kDa	5	0	0	0		#DIV/0!	#DIV/0!
Envelope glycoprotein H OS=Human herpesvirus 1 (strain 17) GN=gH PE=1 SV=1	sp|P06477|GH_HHV11	90 kDa	5	0	0	0		#DIV/0!	#DIV/0!
Parafibromin OS=Homo sapiens GN=CDC73 PE=1 SV=1	sp|Q6P1J9|CDC73_HUMAN	61 kDa	5	0	0	0		#DIV/0!	#DIV/0!
Eukaryotic translation initiation factor 2A OS=Homo sapiens GN=EIF2A PE=1 SV=3	sp|Q9BY44|EIF2A_HUMAN	65 kDa	5	0	0	0		#DIV/0!	#DIV/0!
Virion protein US10 OS=Human herpesvirus 1 (strain 17) GN=US10 PE=1 SV=1	sp|P06486|US10_HHV11	34 kDa	9	2	0	0		4.5	#DIV/0!
Rootletin OS=Homo sapiens GN=CROCC PE=1 SV=1	sp|Q5TZA2|CROCC_HUMAN	229 kDa	5	2	0	0		2.5	#DIV/0!
RNA-binding protein OS=Human herpesvirus 1 (strain 17) GN=US11 PE=1 SV=1	sp|P04487|RNB_HHV11	18 kDa	21	11	0	0		1.90909	#DIV/0!
WD repeat-containing protein 1 OS=Homo sapiens GN=WDR1 PE=1 SV=4	sp|O75083|WDR1_HUMAN	66 kDa	5	3	0	0		1.66667	#DIV/0!
Nuclear RNA export factor 1 OS=Homo sapiens GN=NXF1 PE=1 SV=1	sp|Q9UBU9|NXF1_HUMAN	70 kDa	5	3	0	0		1.66667	#DIV/0!
Virion host shutoff protein OS=Human herpesvirus 1 (strain 17) GN=UL41 PE=1 SV=1	sp|P10225|SHUT_HHV11	55 kDa	54	12	2	0		4.5	#DIV/0!
Transcriptional regulator ICP22 OS=Human herpesvirus 1 (strain 17) GN=US1 PE=1 SV=1	sp|P04485|ICP22_HHV11	47 kDa	63	17	3	0		3.70588	#DIV/0!
Transcription elongation factor SPT6 OS=Homo sapiens GN=SUPT6H PE=1 SV=2	sp|Q7KZ85|SPT6H_HUMAN	199 kDa	41	0	2	0		#DIV/0!	#DIV/0!
Virion-packaging protein UL25 OS=Human herpesvirus 1 (strain 17) GN=UL25 PE=1 SV=1	sp|P10209|UL25_HHV11	63 kDa	57	24	5	0		2.375	#DIV/0!
FACT complex subunit SPT16 OS=Homo sapiens GN=SUPT16H PE=1 SV=1	sp|Q9Y5B9|SP16H_HUMAN	120 kDa	78	7	7	0		11.1429	#DIV/0!
Virion egress protein UL31 OS=Human herpesvirus 1 (strain 17) GN=UL31 PE=1 SV=1	sp|P10215|UL31_HHV11	34 kDa	77	21	7	0		3.66667	#DIV/0!
RNA-binding protein 12B OS=Homo sapiens GN=RBM12B PE=1 SV=2	sp|Q8IXT5|RB12B_HUMAN	118 kDa	13	0	2	0		#DIV/0!	#DIV/0!
Capsid scaffolding protein OS=Human herpesvirus 1 (strain 17) GN=UL26 PE=1 SV=1	sp|P10210|SCAF_HHV11	66 kDa	73	17	15	0		4.29412	#DIV/0!
SPATS2-like protein OS=Homo sapiens GN=SPATS2L PE=1 SV=2	sp|Q9NUQ6|SPS2L_HUMAN	62 kDa	9	0	2	0		#DIV/0!	#DIV/0!
Calpain-1 catalytic subunit OS=Homo sapiens GN=CAPN1 PE=1 SV=1	sp|P07384|CAN1_HUMAN	82 kDa	9	4	2	0		2.25	#DIV/0!
Na(+)/H(+) exchange regulatory cofactor NHE-RF2 OS=Homo sapiens GN=SLC9A3R2 PE=1 SV=2	sp|Q15599|NHRF2_HUMAN	37 kDa	12	0	3	0		#DIV/0!	#DIV/0!
Protein virilizer homolog OS=Homo sapiens GN=KIAA1429 PE=1 SV=2	sp|Q69YN4|VIR_HUMAN	202 kDa	8	0	2	0		#DIV/0!	#DIV/0!
Serine/threonine-protein kinase US3 OS=Human herpesvirus 1 (strain 17) GN=US3 PE=1 SV=1	sp|P04413|US03_HHV11	53 kDa	8	5	2	0		1.6	#DIV/0!
Virion egress protein UL34 OS=Human herpesvirus 1 (strain 17) GN=UL34 PE=1 SV=1	sp|P10218|UL34_HHV11	30 kDa	71	45	18	9		1.57778	2
Nuclear cap-binding protein subunit 1 OS=Homo sapiens GN=NCBP1 PE=1 SV=1	sp|Q09161|NCBP1_HUMAN	92 kDa	7	0	2	0		#DIV/0!	#DIV/0!
DNA primase OS=Human herpesvirus 1 (strain 17) GN=UL52 PE=3 SV=1	sp|P10236|PRIM_HHV11	114 kDa	7	0	2	0		#DIV/0!	#DIV/0!
SAP domain-containing ribonucleoprotein OS=Homo sapiens GN=SARNP PE=1 SV=3	sp|P82979|SARNP_HUMAN	24 kDa	7	0	2	0		#DIV/0!	#DIV/0!
Protein disulfide-isomerase OS=Homo sapiens GN=P4HB PE=1 SV=3	sp|P07237|PDIA1_HUMAN	57 kDa	7	0	2	0		#DIV/0!	#DIV/0!
Collagen alpha-1(V) chain OS=Homo sapiens GN=COL5A1 PE=1 SV=3	sp|P20908|CO5A1_HUMAN	184 kDa	7	0	2	0		#DIV/0!	#DIV/0!
Calpain small subunit 1 OS=Homo sapiens GN=CAPNS1 PE=1 SV=1	sp|P04632|CPNS1_HUMAN	28 kDa	10	3	3	0		3.33333	#DIV/0!
Transcription elongation factor SPT5 OS=Homo sapiens GN=SUPT5H PE=1 SV=1	sp|O00267|SPT5H_HUMAN	121 kDa	32	0	10	0		#DIV/0!	#DIV/0!
YLP motif-containing protein 1 OS=Homo sapiens GN=YLPM1 PE=1 SV=3	sp|P49750|YLPM1_HUMAN	220 kDa	15	0	5	0		#DIV/0!	#DIV/0!
ELM2 and SANT domain-containing protein 1 OS=Homo sapiens GN=ELMSAN1 PE=1 SV=2	sp|Q6PJG2|EMSA1_HUMAN	115 kDa	9	0	3	0		#DIV/0!	#DIV/0!
RNA-binding protein 4 OS=Homo sapiens GN=RBM4 PE=1 SV=1	sp|Q9BWF3|RBM4_HUMAN	40 kDa	6	0	2	0		#DIV/0!	#DIV/0!
Ataxin-2 OS=Homo sapiens GN=ATXN2 PE=1 SV=2	sp|Q99700|ATX2_HUMAN	140 kDa	12	3	4	0		4	#DIV/0!
Interferon-induced, double-stranded RNA-activated protein kinase OS=Homo sapiens GN=EIF2AK2 PE=1 SV=2	sp|P19525|E2AK2_HUMAN	62 kDa	6	2	2	0		3	#DIV/0!
Mesoderm-specific transcript homolog protein OS=Homo sapiens GN=MEST PE=2 SV=2	sp|Q5EB52|MEST_HUMAN	39 kDa	6	2	2	0		3	#DIV/0!
Serine/threonine-protein kinase UL13 OS=Human herpesvirus 1 (strain 17) GN=UL13 PE=1 SV=1	sp|P04290|UL13_HHV11	57 kDa	15	0	5	2		#DIV/0!	2.5
Non-histone chromosomal protein HMG-17 OS=Homo sapiens GN=HMGN2 PE=1 SV=3	sp|P05204|HMGN2_HUMAN	9 kDa	32	0	11	0		#DIV/0!	#DIV/0!
Histone H2A type 1-C OS=Homo sapiens GN=HIST1H2AC PE=1 SV=3	sp|Q93077|H2A1C_HUMAN	14 kDa	83	0	30	0		#DIV/0!	#DIV/0!
Probable ATP-dependent RNA helicase DDX6 OS=Homo sapiens GN=DDX6 PE=1 SV=2	sp|P26196|DDX6_HUMAN	54 kDa	11	2	4	0		5.5	#DIV/0!
Serrate RNA effector molecule homolog OS=Homo sapiens GN=SRRT PE=1 SV=1	sp|Q9BXP5|SRRT_HUMAN	101 kDa	45	4	17	2		11.25	8.5
DNA replication helicase OS=Human herpesvirus 1 (strain 17) GN=UL5 PE=3 SV=3	sp|P10189|HELI_HHV11	99 kDa	21	0	8	0		#DIV/0!	#DIV/0!
Triplex capsid protein VP19C OS=Human herpesvirus 1 (strain 17) GN=UL38 PE=1 SV=1	sp|P32888|VP19_HHV11	50 kDa	188	56	73	7		3.35714	10.4286
SUN domain-containing protein 2 OS=Homo sapiens GN=SUN2 PE=1 SV=3	sp|Q9UH99|SUN2_HUMAN	80 kDa	10	0	4	0		#DIV/0!	#DIV/0!
Bromodomain-containing protein 4 OS=Homo sapiens GN=BRD4 PE=1 SV=2	sp|O60885|BRD4_HUMAN	152 kDa	5	0	2	0		#DIV/0!	#DIV/0!
Gamma-adducin OS=Homo sapiens GN=ADD3 PE=1 SV=1	sp|Q9UEY8|ADDG_HUMAN	79 kDa	5	0	2	0		#DIV/0!	#DIV/0!
Eukaryotic translation initiation factor 3 subunit G OS=Homo sapiens GN=EIF3G PE=1 SV=2	sp|O75821|EIF3G_HUMAN	36 kDa	5	0	2	0		#DIV/0!	#DIV/0!
Sacsin OS=Homo sapiens GN=SACS PE=1 SV=2	sp|Q9NZJ4|SACS_HUMAN	521 kDa	5	2	2	0		2.5	#DIV/0!
Reticulon-4 OS=Homo sapiens GN=RTN4 PE=1 SV=2	sp|Q9NQC3|RTN4_HUMAN	130 kDa	5	2	2	0		2.5	#DIV/0!
Nucleolar pre-ribosomal-associated protein 1 OS=Homo sapiens GN=URB1 PE=1 SV=4	sp|O60287|NPA1P_HUMAN	254 kDa	5	2	2	0		2.5	#DIV/0!
Double-stranded RNA-binding protein Staufen homolog 1 OS=Homo sapiens GN=STAU1 PE=1 SV=2	sp|O95793|STAU1_HUMAN	63 kDa	10	0	4	2		#DIV/0!	2
Nuclear mitotic apparatus protein 1 OS=Homo sapiens GN=NUMA1 PE=1 SV=2	sp|Q14980|NUMA1_HUMAN	238 kDa	42	4	17	4		10.5	4.25
Tegument protein UL47 OS=Human herpesvirus 1 (strain 17) GN=UL47 PE=1 SV=1	sp|P10231|TEG5_HHV11	74 kDa	189	67	83	12		2.8209	6.91667
SWI/SNF-related matrix-associated actin-dependent regulator of chromatin subfamily D member 3 OS=Homo sapiens GN=SMARCD3 PE=1 SV=1	sp|Q6STE5|SMRD3_HUMAN	55 kDa	9	0	4	0		#DIV/0!	#DIV/0!
Translocating chain-associated membrane protein 2 OS=Homo sapiens GN=TRAM2 PE=1 SV=1	sp|Q15035|TRAM2_HUMAN	43 kDa	9	0	4	0		#DIV/0!	#DIV/0!
TATA-binding protein-associated factor 2N OS=Homo sapiens GN=TAF15 PE=1 SV=1	sp|Q92804|RBP56_HUMAN	62 kDa	9	0	4	0		#DIV/0!	#DIV/0!
Focal adhesion kinase 1 OS=Homo sapiens GN=PTK2 PE=1 SV=2	sp|Q05397|FAK1_HUMAN	119 kDa	9	2	4	2		4.5	2
60S ribosomal protein L26-like 1 OS=Homo sapiens GN=RPL26L1 PE=1 SV=1	sp|Q9UNX3|RL26L_HUMAN	17 kDa	48	0	24	0		#DIV/0!	#DIV/0!
Zinc finger protein 638 OS=Homo sapiens GN=ZNF638 PE=1 SV=2	sp|Q14966|ZN638_HUMAN	221 kDa	34	0	17	0		#DIV/0!	#DIV/0!
SWI/SNF-related matrix-associated actin-dependent regulator of chromatin subfamily E member 1 OS=Homo sapiens GN=SMARCE1 PE=1 SV=2	sp|Q969G3|SMCE1_HUMAN	47 kDa	14	0	7	0		#DIV/0!	#DIV/0!
RNA-binding protein EWS OS=Homo sapiens GN=EWSR1 PE=1 SV=1	sp|Q01844|EWS_HUMAN	68 kDa	8	0	4	0		#DIV/0!	#DIV/0!
DnaJ homolog subfamily C member 10 OS=Homo sapiens GN=DNAJC10 PE=1 SV=2	sp|Q8IXB1|DJC10_HUMAN	91 kDa	6	2	3	0		3	#DIV/0!
Pyrroline-5-carboxylate reductase 1, mitochondrial OS=Homo sapiens GN=PYCR1 PE=1 SV=2	sp|P32322|P5CR1_HUMAN	33 kDa	8	4	4	0		2	#DIV/0!
Acyl-coenzyme A thioesterase 9, mitochondrial OS=Homo sapiens GN=ACOT9 PE=1 SV=2	sp|Q9Y305|ACOT9_HUMAN	50 kDa	6	3	3	0		2	#DIV/0!
Nuclear pore complex protein Nup153 OS=Homo sapiens GN=NUP153 PE=1 SV=2	sp|P49790|NU153_HUMAN	154 kDa	6	4	3	0		1.5	#DIV/0!
Translational activator GCN1 OS=Homo sapiens GN=GCN1L1 PE=1 SV=6	sp|Q92616|GCN1L_HUMAN	293 kDa	30	14	15	6		2.14286	2.5
Eukaryotic translation initiation factor 3 subunit H OS=Homo sapiens GN=EIF3H PE=1 SV=1	sp|O15372|EIF3H_HUMAN	40 kDa	8	0	4	2		#DIV/0!	2
DnaJ homolog subfamily A member 3, mitochondrial OS=Homo sapiens GN=DNAJA3 PE=1 SV=2	sp|Q96EY1|DNJA3_HUMAN	52 kDa	6	0	3	2		#DIV/0!	1.5
Alpha-taxilin OS=Homo sapiens GN=TXLNA PE=1 SV=3	sp|P40222|TXLNA_HUMAN	62 kDa	43	15	22	7		2.86667	3.14286
Histone H1.4 OS=Homo sapiens GN=HIST1H1E PE=1 SV=2	sp|P10412|H14_HUMAN	22 kDa	171	16	89	16		10.6875	5.5625
SAFB-like transcription modulator OS=Homo sapiens GN=SLTM PE=1 SV=2	sp|Q9NWH9|SLTM_HUMAN	117 kDa	34	0	18	0		#DIV/0!	#DIV/0!
DNA repair protein XRCC1 OS=Homo sapiens GN=XRCC1 PE=1 SV=2	sp|P18887|XRCC1_HUMAN	69 kDa	15	0	8	0		#DIV/0!	#DIV/0!
Triplex capsid protein VP23 OS=Human herpesvirus 1 (strain 17) GN=UL18 PE=1 SV=1	sp|P10202|VP23_HHV11	34 kDa	120	60	65	11		2	5.90909
Neuroblast differentiation-associated protein AHNAK OS=Homo sapiens GN=AHNAK PE=1 SV=2	sp|Q09666|AHNK_HUMAN	629 kDa	33	8	18	8		4.125	2.25
Fragile X mental retardation syndrome-related protein 2 OS=Homo sapiens GN=FXR2 PE=1 SV=2	sp|P51116|FXR2_HUMAN	74 kDa	9	0	5	0		#DIV/0!	#DIV/0!
Nuclear cap-binding protein subunit 2 OS=Homo sapiens GN=NCBP2 PE=1 SV=1	sp|P52298|NCBP2_HUMAN	18 kDa	7	0	4	0		#DIV/0!	#DIV/0!
Collagen alpha-1(III) chain OS=Homo sapiens GN=COL3A1 PE=1 SV=4	sp|P02461|CO3A1_HUMAN	139 kDa	14	4	8	0		3.5	#DIV/0!
U4/U6 small nuclear ribonucleoprotein Prp3 OS=Homo sapiens GN=PRPF3 PE=1 SV=2	sp|O43395|PRPF3_HUMAN	78 kDa	7	2	4	0		3.5	#DIV/0!
Glypican-1 OS=Homo sapiens GN=GPC1 PE=1 SV=2	sp|P35052|GPC1_HUMAN	62 kDa	21	9	12	2		2.33333	6
Exosome complex component MTR3 OS=Homo sapiens GN=EXOSC6 PE=1 SV=1	sp|Q5RKV6|EXOS6_HUMAN	28 kDa	7	0	4	2		#DIV/0!	2
ATP-dependent RNA helicase DDX3Y OS=Homo sapiens GN=DDX3Y PE=1 SV=2	sp|O15523|DDX3Y_HUMAN	73 kDa	59	0	34	0		#DIV/0!	#DIV/0!
40S ribosomal protein S28 OS=Homo sapiens GN=RPS28 PE=1 SV=1	sp|P62857|RS28_HUMAN	8 kDa	10	0	6	0		#DIV/0!	#DIV/0!
ATP-binding cassette sub-family F member 1 OS=Homo sapiens GN=ABCF1 PE=1 SV=2	sp|Q8NE71|ABCF1_HUMAN	96 kDa	5	0	3	0		#DIV/0!	#DIV/0!
Transcriptional activator protein Pur-alpha OS=Homo sapiens GN=PURA PE=1 SV=2	sp|Q00577|PURA_HUMAN	35 kDa	5	0	3	0		#DIV/0!	#DIV/0!
Nck-associated protein 1 OS=Homo sapiens GN=NCKAP1 PE=1 SV=1	sp|Q9Y2A7|NCKP1_HUMAN	129 kDa	5	3	3	0		1.66667	#DIV/0!
Nucleoporin SEH1 OS=Homo sapiens GN=SEH1L PE=1 SV=3	sp|Q96EE3|SEH1_HUMAN	40 kDa	5	3	3	0		1.66667	#DIV/0!
Histone H1.0 OS=Homo sapiens GN=H1F0 PE=1 SV=3	sp|P07305|H10_HUMAN	21 kDa	35	8	21	2		4.375	10.5
TRIO and F-actin-binding protein OS=Homo sapiens GN=TRIOBP PE=1 SV=3	sp|Q9H2D6|TARA_HUMAN	261 kDa	25	9	15	6		2.77778	2.5
Phenylalanine--tRNA ligase alpha subunit OS=Homo sapiens GN=FARSA PE=1 SV=3	sp|Q9Y285|SYFA_HUMAN	58 kDa	10	6	6	3		1.66667	2
E3 ubiquitin-protein ligase SMURF2 OS=Homo sapiens GN=SMURF2 PE=1 SV=1	sp|Q9HAU4|SMUF2_HUMAN	86 kDa	10	2	6	4		5	1.5
Major capsid protein OS=Human herpesvirus 1 (strain 17) GN=UL19 PE=1 SV=1	sp|P06491|MCP_HHV11	149 kDa	987	481	596	190		2.05198	3.13684
Virion-packaging protein UL17 OS=Human herpesvirus 1 (strain 17) GN=UL17 PE=1 SV=1	sp|P10201|UL17_HHV11	75 kDa	133	34	81	13		3.91176	6.23077
Protein S100-A16 OS=Homo sapiens GN=S100A16 PE=1 SV=1	sp|Q96FQ6|S10AG_HUMAN	12 kDa	13	2	8	0		6.5	#DIV/0!
Microtubule-associated protein 4 OS=Homo sapiens GN=MAP4 PE=1 SV=3	sp|P27816|MAP4_HUMAN	121 kDa	39	14	24	5		2.78571	4.8
Paraspeckle component 1 OS=Homo sapiens GN=PSPC1 PE=1 SV=1	sp|Q8WXF1|PSPC1_HUMAN	59 kDa	29	5	18	0		5.8	#DIV/0!
Uveal autoantigen with coiled-coil domains and ankyrin repeats OS=Homo sapiens GN=UACA PE=1 SV=2	sp|Q9BZF9|UACA_HUMAN	163 kDa	29	13	18	12		2.23077	1.5
Guanine nucleotide-binding protein G(I)/G(S)/G(O) subunit gamma-12 OS=Homo sapiens GN=GNG12 PE=1 SV=3	sp|Q9UBI6|GBG12_HUMAN	8 kDa	8	2	5	2		4	2.5
Nesprin-3 OS=Homo sapiens GN=SYNE3 PE=1 SV=2	sp|Q6ZMZ3|SYNE3_HUMAN	112 kDa	8	3	5	2		2.66667	2.5
Plasminogen activator inhibitor 1 RNA-binding protein OS=Homo sapiens GN=SERBP1 PE=1 SV=2	sp|Q8NC51|PAIRB_HUMAN	45 kDa	52	19	33	8		2.73684	4.125
DAZ-associated protein 1 OS=Homo sapiens GN=DAZAP1 PE=1 SV=1	sp|Q96EP5|DAZP1_HUMAN	43 kDa	11	0	7	0		#DIV/0!	#DIV/0!
EH domain-containing protein 2 OS=Homo sapiens GN=EHD2 PE=1 SV=2	sp|Q9NZN4|EHD2_HUMAN	61 kDa	14	3	9	0		4.66667	#DIV/0!
Fibronectin type III domain-containing protein 3B OS=Homo sapiens GN=FNDC3B PE=1 SV=2	sp|Q53EP0|FND3B_HUMAN	133 kDa	48	4	31	6		12	5.16667
Cysteine and glycine-rich protein 1 OS=Homo sapiens GN=CSRP1 PE=1 SV=3	sp|P21291|CSRP1_HUMAN	21 kDa	17	6	11	0		2.83333	#DIV/0!
Portal protein UL6 OS=Human herpesvirus 1 (strain 17) GN=UL6 PE=1 SV=1	sp|P10190|PORTL_HHV11	74 kDa	181	26	118	6		6.96154	19.6667
60S ribosomal protein L35a OS=Homo sapiens GN=RPL35A PE=1 SV=2	sp|P18077|RL35A_HUMAN	13 kDa	65	26	43	19		2.5	2.26316
Cell division cycle and apoptosis regulator protein 1 OS=Homo sapiens GN=CCAR1 PE=1 SV=2	sp|Q8IX12|CCAR1_HUMAN	133 kDa	21	0	14	0		#DIV/0!	#DIV/0!
Developmentally-regulated GTP-binding protein 1 OS=Homo sapiens GN=DRG1 PE=1 SV=1	sp|Q9Y295|DRG1_HUMAN	41 kDa	9	0	6	0		#DIV/0!	#DIV/0!
ATP-dependent RNA helicase DHX29 OS=Homo sapiens GN=DHX29 PE=1 SV=2	sp|Q7Z478|DHX29_HUMAN	155 kDa	6	0	4	0		#DIV/0!	#DIV/0!
Nucleolar GTP-binding protein 2 OS=Homo sapiens GN=GNL2 PE=1 SV=1	sp|Q13823|NOG2_HUMAN	84 kDa	6	0	4	0		#DIV/0!	#DIV/0!
U4/U6 small nuclear ribonucleoprotein Prp4 OS=Homo sapiens GN=PRPF4 PE=1 SV=2	sp|O43172|PRP4_HUMAN	58 kDa	6	0	4	0		#DIV/0!	#DIV/0!
Poly [ADP-ribose] polymerase 14 OS=Homo sapiens GN=PARP14 PE=1 SV=3	sp|Q460N5|PAR14_HUMAN	203 kDa	21	4	14	0		5.25	#DIV/0!
Protein disulfide-isomerase A5 OS=Homo sapiens GN=PDIA5 PE=1 SV=1	sp|Q14554|PDIA5_HUMAN	60 kDa	6	2	4	0		3	#DIV/0!
AP-2 complex subunit sigma OS=Homo sapiens GN=AP2S1 PE=1 SV=2	sp|P53680|AP2S1_HUMAN	17 kDa	12	3	8	2		4	4
Protein phosphatase 1 regulatory subunit 12A OS=Homo sapiens GN=PPP1R12A PE=1 SV=1	sp|O14974|MYPT1_HUMAN	115 kDa	9	2	6	2		4.5	3
Ubiquitin-associated protein 2-like OS=Homo sapiens GN=UBAP2L PE=1 SV=2	sp|Q14157|UBP2L_HUMAN	115 kDa	6	2	4	2		3	2
Ribonucleases P/MRP protein subunit POP1 OS=Homo sapiens GN=POP1 PE=1 SV=2	sp|Q99575|POP1_HUMAN	115 kDa	6	2	4	2		3	2
60S ribosomal protein L38 OS=Homo sapiens GN=RPL38 PE=1 SV=2	sp|P63173|RL38_HUMAN	8 kDa	24	11	16	9		2.18182	1.77778
Histone H1.3 OS=Homo sapiens GN=HIST1H1D PE=1 SV=2	sp|P16402|H13_HUMAN	22 kDa	185	55	125	73		3.36364	1.71233
Nuclear receptor coactivator 5 OS=Homo sapiens GN=NCOA5 PE=1 SV=2	sp|Q9HCD5|NCOA5_HUMAN	66 kDa	31	0	21	3		#DIV/0!	7
NHP2-like protein 1 OS=Homo sapiens GN=NHP2L1 PE=1 SV=3	sp|P55769|NH2L1_HUMAN	14 kDa	25	4	17	2		6.25	8.5
40S ribosomal protein S21 OS=Homo sapiens GN=RPS21 PE=1 SV=1	sp|P63220|RS21_HUMAN	9 kDa	19	4	13	3		4.75	4.33333
Vasodilator-stimulated phosphoprotein OS=Homo sapiens GN=VASP PE=1 SV=3	sp|P50552|VASP_HUMAN	40 kDa	19	9	13	5		2.11111	2.6
RNA-binding protein 39 OS=Homo sapiens GN=RBM39 PE=1 SV=2	sp|Q14498|RBM39_HUMAN	59 kDa	13	0	9	0		#DIV/0!	#DIV/0!
Enhancer of rudimentary homolog OS=Homo sapiens GN=ERH PE=1 SV=1	sp|P84090|ERH_HUMAN	12 kDa	36	7	25	7		5.14286	3.57143
Small nuclear ribonucleoprotein E OS=Homo sapiens GN=SNRPE PE=1 SV=1	sp|P62304|RUXE_HUMAN	11 kDa	10	0	7	0		#DIV/0!	#DIV/0!
ATP-dependent RNA helicase DDX54 OS=Homo sapiens GN=DDX54 PE=1 SV=2	sp|Q8TDD1|DDX54_HUMAN	99 kDa	10	0	7	0		#DIV/0!	#DIV/0!
PC4 and SFRS1-interacting protein OS=Homo sapiens GN=PSIP1 PE=1 SV=1	sp|O75475|PSIP1_HUMAN	60 kDa	10	0	7	0		#DIV/0!	#DIV/0!
Histone H2A.x OS=Homo sapiens GN=H2AFX PE=1 SV=2	sp|P16104|H2AX_HUMAN	15 kDa	124	13	87	11		9.53846	7.90909
Triple functional domain protein OS=Homo sapiens GN=TRIO PE=1 SV=2	sp|O75962|TRIO_HUMAN	347 kDa	27	8	19	10		3.375	1.9
Transcriptional repressor protein YY1 OS=Homo sapiens GN=YY1 PE=1 SV=2	sp|P25490|TYY1_HUMAN	45 kDa	7	0	5	0		#DIV/0!	#DIV/0!
General transcription factor IIH subunit 2 OS=Homo sapiens GN=GTF2H2 PE=1 SV=1	sp|Q13888|TF2H2_HUMAN (+1)	44 kDa	7	0	5	0		#DIV/0!	#DIV/0!
Protein transport protein Sec61 subunit gamma OS=Homo sapiens GN=SEC61G PE=2 SV=1	sp|P60059|SC61G_HUMAN	8 kDa	7	0	5	0		#DIV/0!	#DIV/0!
Signal recognition particle 9 kDa protein OS=Homo sapiens GN=SRP9 PE=1 SV=2	sp|P49458|SRP09_HUMAN	10 kDa	7	0	5	0		#DIV/0!	#DIV/0!
40S ribosomal protein S26 OS=Homo sapiens GN=RPS26 PE=1 SV=3	sp|P62854|RS26_HUMAN	13 kDa	28	14	20	8		2	2.5
Protein PRRC2C OS=Homo sapiens GN=PRRC2C PE=1 SV=4	sp|Q9Y520|PRC2C_HUMAN	317 kDa	7	2	5	3		3.5	1.66667
Lipase maturation factor 2 OS=Homo sapiens GN=LMF2 PE=1 SV=2	sp|Q9BU23|LMF2_HUMAN	80 kDa	18	3	13	0		6	#DIV/0!
Serine/threonine-protein phosphatase PGAM5, mitochondrial OS=Homo sapiens GN=PGAM5 PE=1 SV=2	sp|Q96HS1|PGAM5_HUMAN	32 kDa	11	0	8	4		#DIV/0!	2
Profilin-1 OS=Homo sapiens GN=PFN1 PE=1 SV=2	sp|P07737|PROF1_HUMAN	15 kDa	11	5	8	4		2.2	2
Nucleolar complex protein 3 homolog OS=Homo sapiens GN=NOC3L PE=1 SV=1	sp|Q8WTT2|NOC3L_HUMAN	93 kDa	15	0	11	0		#DIV/0!	#DIV/0!
Serine/arginine-rich splicing factor 6 OS=Homo sapiens GN=SRSF6 PE=1 SV=2	sp|Q13247|SRSF6_HUMAN	40 kDa	30	4	22	6		7.5	3.66667
Histone H1.2 OS=Homo sapiens GN=HIST1H1C PE=1 SV=2	sp|P16403|H12_HUMAN	21 kDa	168	16	124	35		10.5	3.54286
Dolichyl-diphosphooligosaccharide--protein glycosyltransferase subunit STT3A OS=Homo sapiens GN=STT3A PE=1 SV=2	sp|P46977|STT3A_HUMAN	81 kDa	27	14	20	5		1.92857	4
Nucleolin OS=Homo sapiens GN=NCL PE=1 SV=3	sp|P19338|NUCL_HUMAN	77 kDa	31	10	23	4		3.1	5.75
Scaffold attachment factor B2 OS=Homo sapiens GN=SAFB2 PE=1 SV=1	sp|Q14151|SAFB2_HUMAN	107 kDa	68	0	51	0		#DIV/0!	#DIV/0!
Eukaryotic translation initiation factor 5B OS=Homo sapiens GN=EIF5B PE=1 SV=4	sp|O60841|IF2P_HUMAN	139 kDa	8	0	6	0		#DIV/0!	#DIV/0!
Cleavage and polyadenylation specificity factor subunit 2 OS=Homo sapiens GN=CPSF2 PE=1 SV=2	sp|Q9P2I0|CPSF2_HUMAN	88 kDa	8	0	6	0		#DIV/0!	#DIV/0!
WD repeat-containing protein 43 OS=Homo sapiens GN=WDR43 PE=1 SV=3	sp|Q15061|WDR43_HUMAN	75 kDa	12	0	9	2		#DIV/0!	4.5
Ribosome-binding protein 1 OS=Homo sapiens GN=RRBP1 PE=1 SV=4	sp|Q9P2E9|RRBP1_HUMAN	152 kDa	174	89	131	51		1.95506	2.56863
Histone H1.1 OS=Homo sapiens GN=HIST1H1A PE=1 SV=3	sp|Q02539|H11_HUMAN	22 kDa	59	0	45	9		#DIV/0!	5
Histone H1.5 OS=Homo sapiens GN=HIST1H1B PE=1 SV=3	sp|P16401|H15_HUMAN	23 kDa	203	48	155	71		4.22917	2.1831
RNA binding motif protein, X-linked-like-1 OS=Homo sapiens GN=RBMXL1 PE=1 SV=1	sp|Q96E39|RMXL1_HUMAN	42 kDa	39	0	30	0		#DIV/0!	#DIV/0!
Vesicle-associated membrane protein-associated protein B/C OS=Homo sapiens GN=VAPB PE=1 SV=3	sp|O95292|VAPB_HUMAN	27 kDa	9	0	7	0		#DIV/0!	#DIV/0!
RNA-binding protein FUS OS=Homo sapiens GN=FUS PE=1 SV=1	sp|P35637|FUS_HUMAN	53 kDa	54	10	42	11		5.4	3.81818
Collagen alpha-1(XVIII) chain OS=Homo sapiens GN=COL18A1 PE=1 SV=5	sp|P39060|COIA1_HUMAN	178 kDa	18	2	14	4		9	3.5
DNA polymerase processivity factor OS=Human herpesvirus 1 (strain 17) GN=UL42 PE=1 SV=1	sp|P10226|PAP_HHV11	51 kDa	411	177	320	98		2.32203	3.26531
Eukaryotic translation initiation factor 4 gamma 1 OS=Homo sapiens GN=EIF4G1 PE=1 SV=4	sp|Q04637|IF4G1_HUMAN	175 kDa	50	17	39	14		2.94118	2.78571
Regulator of nonsense transcripts 1 OS=Homo sapiens GN=UPF1 PE=1 SV=2	sp|Q92900|RENT1_HUMAN	124 kDa	14	8	11	7		1.75	1.57143
Caprin-1 OS=Homo sapiens GN=CAPRIN1 PE=1 SV=2	sp|Q14444|CAPR1_HUMAN	78 kDa	38	20	30	8		1.9	3.75
40S ribosomal protein S24 OS=Homo sapiens GN=RPS24 PE=1 SV=1	sp|P62847|RS24_HUMAN	15 kDa	43	10	34	7		4.3	4.85714
ATP-dependent RNA helicase DDX24 OS=Homo sapiens GN=DDX24 PE=1 SV=1	sp|Q9GZR7|DDX24_HUMAN	96 kDa	29	3	23	0		9.66667	#DIV/0!
Cleavage and polyadenylation specificity factor subunit 3 OS=Homo sapiens GN=CPSF3 PE=1 SV=1	sp|Q9UKF6|CPSF3_HUMAN	77 kDa	10	0	8	0		#DIV/0!	#DIV/0!
U3 small nucleolar ribonucleoprotein protein IMP4 OS=Homo sapiens GN=IMP4 PE=1 SV=1	sp|Q96G21|IMP4_HUMAN	34 kDa	10	0	8	0		#DIV/0!	#DIV/0!
AT-rich interactive domain-containing protein 1B OS=Homo sapiens GN=ARID1B PE=1 SV=2	sp|Q8NFD5|ARI1B_HUMAN	236 kDa	10	0	8	0		#DIV/0!	#DIV/0!
Replication factor C subunit 2 OS=Homo sapiens GN=RFC2 PE=1 SV=3	sp|P35250|RFC2_HUMAN	39 kDa	5	0	4	0		#DIV/0!	#DIV/0!
Histone-lysine N-methyltransferase MLL OS=Homo sapiens GN=MLL PE=1 SV=5	sp|Q03164|MLL1_HUMAN	432 kDa	5	0	4	0		#DIV/0!	#DIV/0!
CDK-activating kinase assembly factor MAT1 OS=Homo sapiens GN=MNAT1 PE=1 SV=1	sp|P51948|MAT1_HUMAN	36 kDa	5	0	4	0		#DIV/0!	#DIV/0!
Enhancer of yellow 2 transcription factor homolog OS=Homo sapiens GN=ENY2 PE=1 SV=1	sp|Q9NPA8|ENY2_HUMAN	12 kDa	5	0	4	0		#DIV/0!	#DIV/0!
U5 small nuclear ribonucleoprotein 40 kDa protein OS=Homo sapiens GN=SNRNP40 PE=1 SV=1	sp|Q96DI7|SNR40_HUMAN	39 kDa	25	0	20	5		#DIV/0!	4
SUN domain-containing protein 1 OS=Homo sapiens GN=SUN1 PE=1 SV=3	sp|O94901|SUN1_HUMAN	90 kDa	10	4	8	3		2.5	2.66667
Eukaryotic translation initiation factor 4 gamma 2 OS=Homo sapiens GN=EIF4G2 PE=1 SV=1	sp|P78344|IF4G2_HUMAN	102 kDa	20	10	16	7		2	2.28571
U1 small nuclear ribonucleoprotein A OS=Homo sapiens GN=SNRPA PE=1 SV=3	sp|P09012|SNRPA_HUMAN	31 kDa	10	2	8	4		5	2
Eukaryotic translation initiation factor 3 subunit E OS=Homo sapiens GN=EIF3E PE=1 SV=1	sp|P60228|EIF3E_HUMAN	52 kDa	10	4	8	5		2.5	1.6
DNA-directed RNA polymerase II subunit RPB1 OS=Homo sapiens GN=POLR2A PE=1 SV=2	sp|P24928|RPB1_HUMAN	217 kDa	102	4	82	2		25.5	41
Microtubule-associated protein 1A OS=Homo sapiens GN=MAP1A PE=1 SV=6	sp|P78559|MAP1A_HUMAN	305 kDa	41	5	33	0		8.2	#DIV/0!
Cleavage and polyadenylation specificity factor subunit 1 OS=Homo sapiens GN=CPSF1 PE=1 SV=2	sp|Q10570|CPSF1_HUMAN	161 kDa	36	12	29	7		3	4.14286
Cell division cycle 5-like protein OS=Homo sapiens GN=CDC5L PE=1 SV=2	sp|Q99459|CDC5L_HUMAN	92 kDa	16	2	13	2		8	6.5
60S ribosomal protein L37a OS=Homo sapiens GN=RPL37A PE=1 SV=2	sp|P61513|RL37A_HUMAN	10 kDa	32	16	26	5		2	5.2
RNA-binding protein 14 OS=Homo sapiens GN=RBM14 PE=1 SV=2	sp|Q96PK6|RBM14_HUMAN	69 kDa	129	36	105	42		3.58333	2.5
THO complex subunit 5 homolog OS=Homo sapiens GN=THOC5 PE=1 SV=2	sp|Q13769|THOC5_HUMAN	79 kDa	11	0	9	0		#DIV/0!	#DIV/0!
Gremlin-1 OS=Homo sapiens GN=GREM1 PE=1 SV=1	sp|O60565|GREM1_HUMAN	21 kDa	40	15	33	10		2.66667	3.3
Centromere protein V OS=Homo sapiens GN=CENPV PE=1 SV=1	sp|Q7Z7K6|CENPV_HUMAN	30 kDa	23	3	19	5		7.66667	3.8
Splicing factor 3B subunit 5 OS=Homo sapiens GN=SF3B5 PE=1 SV=1	sp|Q9BWJ5|SF3B5_HUMAN	10 kDa	12	0	10	0		#DIV/0!	#DIV/0!
CCAAT/enhancer-binding protein zeta OS=Homo sapiens GN=CEBPZ PE=1 SV=3	sp|Q03701|CEBPZ_HUMAN	121 kDa	6	0	5	0		#DIV/0!	#DIV/0!
TATA-box-binding protein OS=Homo sapiens GN=TBP PE=1 SV=2	sp|P20226|TBP_HUMAN	38 kDa	6	0	5	0		#DIV/0!	#DIV/0!
Cyclin-dependent kinase 7 OS=Homo sapiens GN=CDK7 PE=1 SV=1	sp|P50613|CDK7_HUMAN	39 kDa	6	0	5	0		#DIV/0!	#DIV/0!
Bifunctional polynucleotide phosphatase/kinase OS=Homo sapiens GN=PNKP PE=1 SV=1	sp|Q96T60|PNKP_HUMAN	57 kDa	6	0	5	0		#DIV/0!	#DIV/0!
H/ACA ribonucleoprotein complex subunit 1 OS=Homo sapiens GN=GAR1 PE=1 SV=1	sp|Q9NY12|GAR1_HUMAN	22 kDa	12	3	10	0		4	#DIV/0!
Cytoskeleton-associated protein 5 OS=Homo sapiens GN=CKAP5 PE=1 SV=3	sp|Q14008|CKAP5_HUMAN	226 kDa	42	8	35	2		5.25	17.5
Envelope glycoprotein E OS=Human herpesvirus 1 (strain 17) GN=gE PE=1 SV=1	sp|P04488|GE_HHV11	59 kDa	24	7	20	2		3.42857	10
60S ribosomal protein L32 OS=Homo sapiens GN=RPL32 PE=1 SV=2	sp|P62910|RL32_HUMAN	16 kDa	84	14	70	11		6	6.36364
Small nuclear ribonucleoprotein F OS=Homo sapiens GN=SNRPF PE=1 SV=1	sp|P62306|RUXF_HUMAN	10 kDa	12	2	10	2		6	5
Envelope glycoprotein I OS=Human herpesvirus 1 (strain 17) GN=gI PE=1 SV=1	sp|P06487|GI_HHV11	41 kDa	6	3	5	2		2	2.5
Vesicle-associated membrane protein-associated protein A OS=Homo sapiens GN=VAPA PE=1 SV=3	sp|Q9P0L0|VAPA_HUMAN	28 kDa	73	15	61	15		4.86667	4.06667
Magnesium transporter protein 1 OS=Homo sapiens GN=MAGT1 PE=1 SV=1	sp|Q9H0U3|MAGT1_HUMAN	38 kDa	19	0	16	6		#DIV/0!	2.66667
60S ribosomal protein L8 OS=Homo sapiens GN=RPL8 PE=1 SV=2	sp|P62917|RL8_HUMAN	28 kDa	110	52	93	42		2.11538	2.21429
Small subunit processome component 20 homolog OS=Homo sapiens GN=UTP20 PE=1 SV=3	sp|O75691|UTP20_HUMAN	318 kDa	26	0	22	2		#DIV/0!	11
Unconventional myosin-Va OS=Homo sapiens GN=MYO5A PE=1 SV=2	sp|Q9Y4I1|MYO5A_HUMAN	215 kDa	13	0	11	3		#DIV/0!	3.66667
Caldesmon OS=Homo sapiens GN=CALD1 PE=1 SV=3	sp|Q05682|CALD1_HUMAN	93 kDa	241	151	204	131		1.59603	1.55725
Ribosome biogenesis regulatory protein homolog OS=Homo sapiens GN=RRS1 PE=1 SV=2	sp|Q15050|RRS1_HUMAN	41 kDa	20	0	17	0		#DIV/0!	#DIV/0!
Microtubule-associated protein 1B OS=Homo sapiens GN=MAP1B PE=1 SV=2	sp|P46821|MAP1B_HUMAN	271 kDa	40	5	34	5		8	6.8
60S ribosomal protein L24 OS=Homo sapiens GN=RPL24 PE=1 SV=1	sp|P83731|RL24_HUMAN	18 kDa	60	29	51	21		2.06897	2.42857
Nuclease-sensitive element-binding protein 1 OS=Homo sapiens GN=YBX1 PE=1 SV=3	sp|P67809|YBOX1_HUMAN	36 kDa	41	0	35	0		#DIV/0!	#DIV/0!
Histone H2A.Z OS=Homo sapiens GN=H2AFZ PE=1 SV=2	sp|P0C0S5|H2AZ_HUMAN (+1)	14 kDa	76	23	65	28		3.30435	2.32143
60S ribosomal protein L27 OS=Homo sapiens GN=RPL27 PE=1 SV=2	sp|P61353|RL27_HUMAN	16 kDa	83	41	71	30		2.02439	2.36667
Heterogeneous nuclear ribonucleoprotein K OS=Homo sapiens GN=HNRNPK PE=1 SV=1	sp|P61978|HNRPK_HUMAN	51 kDa	187	100	160	105		1.87	1.52381
Putative RNA-binding protein 15 OS=Homo sapiens GN=RBM15 PE=1 SV=2	sp|Q96T37|RBM15_HUMAN	107 kDa	7	0	6	0		#DIV/0!	#DIV/0!
THO complex subunit 3 OS=Homo sapiens GN=THOC3 PE=1 SV=1	sp|Q96J01|THOC3_HUMAN	39 kDa	7	0	6	0		#DIV/0!	#DIV/0!
DNA-directed RNA polymerase I subunit RPA1 OS=Homo sapiens GN=POLR1A PE=1 SV=2	sp|O95602|RPA1_HUMAN	195 kDa	14	3	12	0		4.66667	#DIV/0!
Tegument protein VP22 OS=Human herpesvirus 1 (strain 17) GN=UL49 PE=1 SV=1	sp|P10233|VP22_HHV11	32 kDa	329	170	282	174		1.93529	1.62069
Histone H2A type 1 OS=Homo sapiens GN=HIST1H2AG PE=1 SV=2	sp|P0C0S8|H2A1_HUMAN (+2)	14 kDa	200	74	173	98		2.7027	1.76531
Probable ATP-dependent RNA helicase DDX5 OS=Homo sapiens GN=DDX5 PE=1 SV=1	sp|P17844|DDX5_HUMAN	69 kDa	187	91	162	99		2.05495	1.63636
Pumilio domain-containing protein KIAA0020 OS=Homo sapiens GN=KIAA0020 PE=1 SV=3	sp|Q15397|K0020_HUMAN	74 kDa	30	0	26	0		#DIV/0!	#DIV/0!
Tegument protein UL21 OS=Human herpesvirus 1 (strain 17) GN=UL21 PE=1 SV=1	sp|P10205|TEG4_HHV11	58 kDa	30	19	26	11		1.57895	2.36364
40S ribosomal protein S17 OS=Homo sapiens GN=RPS17 PE=1 SV=2	sp|P08708|RS17_HUMAN (+1)	16 kDa	68	35	59	25		1.94286	2.36
Probable ATP-dependent RNA helicase DDX17 OS=Homo sapiens GN=DDX17 PE=1 SV=2	sp|Q92841|DDX17_HUMAN	80 kDa	174	95	151	76		1.83158	1.98684
Tegument protein UL46 OS=Human herpesvirus 1 (strain 17) GN=UL46 PE=1 SV=2	sp|P10230|TEG1_HHV11	78 kDa	327	155	284	131		2.10968	2.16794
THO complex subunit 2 OS=Homo sapiens GN=THOC2 PE=1 SV=2	sp|Q8NI27|THOC2_HUMAN	183 kDa	85	9	74	9		9.44444	8.22222
Pre-mRNA-splicing factor SPF27 OS=Homo sapiens GN=BCAS2 PE=1 SV=1	sp|O75934|SPF27_HUMAN	26 kDa	8	0	7	0		#DIV/0!	#DIV/0!
Tegument protein VP16 OS=Human herpesvirus 1 (strain 17) GN=UL48 PE=1 SV=1	sp|P06492|VP16_HHV11	54 kDa	88	25	77	9		3.52	8.55556
Fibroleukin OS=Homo sapiens GN=FGL2 PE=1 SV=1	sp|Q14314|FGL2_HUMAN	50 kDa	8	0	7	3		#DIV/0!	2.33333
Eukaryotic translation initiation factor 2 subunit 1 OS=Homo sapiens GN=EIF2S1 PE=1 SV=3	sp|P05198|IF2A_HUMAN	36 kDa	33	12	29	7		2.75	4.14286
Sister chromatid cohesion protein PDS5 homolog A OS=Homo sapiens GN=PDS5A PE=1 SV=1	sp|Q29RF7|PDS5A_HUMAN	151 kDa	25	0	22	0		#DIV/0!	#DIV/0!
Myosin regulatory light chain 12B OS=Homo sapiens GN=MYL12B PE=1 SV=2	sp|O14950|ML12B_HUMAN (+1)	20 kDa	25	16	22	8		1.5625	2.75
ATP-dependent RNA helicase DDX1 OS=Homo sapiens GN=DDX1 PE=1 SV=2	sp|Q92499|DDX1_HUMAN	82 kDa	59	24	52	24		2.45833	2.16667
40S ribosomal protein S4, Y isoform 1 OS=Homo sapiens GN=RPS4Y1 PE=2 SV=2	sp|P22090|RS4Y1_HUMAN	29 kDa	59	37	52	27		1.59459	1.92593
Heterogeneous nuclear ribonucleoproteins C1/C2 OS=Homo sapiens GN=HNRNPC PE=1 SV=4	sp|P07910|HNRPC_HUMAN	34 kDa	177	77	156	97		2.2987	1.60825
Protein RER1 OS=Homo sapiens GN=RER1 PE=1 SV=1	sp|O15258|RER1_HUMAN	23 kDa	17	0	15	0		#DIV/0!	#DIV/0!
40S ribosomal protein S29 OS=Homo sapiens GN=RPS29 PE=1 SV=2	sp|P62273|RS29_HUMAN	7 kDa	17	7	15	7		2.42857	2.14286
Nucleolar RNA helicase 2 OS=Homo sapiens GN=DDX21 PE=1 SV=5	sp|Q9NR30|DDX21_HUMAN	87 kDa	147	33	130	30		4.45455	4.33333
Guanine nucleotide-binding protein-like 3 OS=Homo sapiens GN=GNL3 PE=1 SV=2	sp|Q9BVP2|GNL3_HUMAN	62 kDa	26	6	23	4		4.33333	5.75
40S ribosomal protein S12 OS=Homo sapiens GN=RPS12 PE=1 SV=3	sp|P25398|RS12_HUMAN	15 kDa	62	20	55	11		3.1	5
Midasin OS=Homo sapiens GN=MDN1 PE=1 SV=2	sp|Q9NU22|MDN1_HUMAN	633 kDa	9	0	8	0		#DIV/0!	#DIV/0!
14-3-3 protein beta/alpha OS=Homo sapiens GN=YWHAB PE=1 SV=3	sp|P31946|1433B_HUMAN	28 kDa	9	0	8	0		#DIV/0!	#DIV/0!
Alkaline nuclease OS=Human herpesvirus 1 (strain 17) GN=UL12 PE=1 SV=1	sp|P04294|AN_HHV11	68 kDa	171	112	152	57		1.52679	2.66667
40S ribosomal protein S16 OS=Homo sapiens GN=RPS16 PE=1 SV=2	sp|P62249|RS16_HUMAN	16 kDa	108	63	96	51		1.71429	1.88235
DNA-directed RNA polymerase II subunit RPB2 OS=Homo sapiens GN=POLR2B PE=1 SV=1	sp|P30876|RPB2_HUMAN	134 kDa	47	0	42	0		#DIV/0!	#DIV/0!
THO complex subunit 6 homolog OS=Homo sapiens GN=THOC6 PE=1 SV=1	sp|Q86W42|THOC6_HUMAN	38 kDa	19	0	17	0		#DIV/0!	#DIV/0!
Splicing factor, proline- and glutamine-rich OS=Homo sapiens GN=SFPQ PE=1 SV=2	sp|P23246|SFPQ_HUMAN	76 kDa	252	109	226	101		2.31193	2.23762
U1 small nuclear ribonucleoprotein 70 kDa OS=Homo sapiens GN=SNRNP70 PE=1 SV=2	sp|P08621|RU17_HUMAN	52 kDa	30	0	27	0		#DIV/0!	#DIV/0!
60S ribosomal protein L36 OS=Homo sapiens GN=RPL36 PE=1 SV=3	sp|Q9Y3U8|RL36_HUMAN	12 kDa	40	3	36	2		13.3333	18
40S ribosomal protein S13 OS=Homo sapiens GN=RPS13 PE=1 SV=2	sp|P62277|RS13_HUMAN	17 kDa	100	59	90	56		1.69492	1.60714
60S ribosomal protein L23a OS=Homo sapiens GN=RPL23A PE=1 SV=1	sp|P62750|RL23A_HUMAN	18 kDa	92	56	83	25		1.64286	3.32
Serine/threonine-protein phosphatase PP1-alpha catalytic subunit OS=Homo sapiens GN=PPP1CA PE=1 SV=1	sp|P62136|PP1A_HUMAN	38 kDa	41	17	37	15		2.41176	2.46667
Myb-binding protein 1A OS=Homo sapiens GN=MYBBP1A PE=1 SV=2	sp|Q9BQG0|MBB1A_HUMAN	149 kDa	162	37	147	32		4.37838	4.59375
60S ribosomal protein L5 OS=Homo sapiens GN=RPL5 PE=1 SV=3	sp|P46777|RL5_HUMAN	34 kDa	162	61	147	69		2.65574	2.13043
Lamina-associated polypeptide 2, isoforms beta/gamma OS=Homo sapiens GN=TMPO PE=1 SV=2	sp|P42167|LAP2B_HUMAN	51 kDa	44	2	40	7		22	5.71429
WD40 repeat-containing protein SMU1 OS=Homo sapiens GN=SMU1 PE=1 SV=2	sp|Q2TAY7|SMU1_HUMAN	58 kDa	44	9	40	7		4.88889	5.71429
Protein transport protein Sec61 subunit beta OS=Homo sapiens GN=SEC61B PE=1 SV=2	sp|P60468|SC61B_HUMAN	10 kDa	11	6	10	5		1.83333	2
60S ribosomal protein L19 OS=Homo sapiens GN=RPL19 PE=1 SV=1	sp|P84098|RL19_HUMAN	23 kDa	90	10	82	15		9	5.46667
Eukaryotic translation initiation factor 2 subunit 2 OS=Homo sapiens GN=EIF2S2 PE=1 SV=2	sp|P20042|IF2B_HUMAN	38 kDa	23	5	21	2		4.6	10.5
Small nuclear ribonucleoprotein Sm D1 OS=Homo sapiens GN=SNRPD1 PE=1 SV=1	sp|P62314|SMD1_HUMAN	13 kDa	23	4	21	5		5.75	4.2
Sorting nexin-9 OS=Homo sapiens GN=SNX9 PE=1 SV=1	sp|Q9Y5X1|SNX9_HUMAN	67 kDa	12	5	11	3		2.4	3.66667
T-complex protein 1 subunit beta OS=Homo sapiens GN=CCT2 PE=1 SV=4	sp|P78371|TCPB_HUMAN	57 kDa	25	7	23	9		3.57143	2.55556
40S ribosomal protein S27 OS=Homo sapiens GN=RPS27 PE=1 SV=3	sp|P42677|RS27_HUMAN	9 kDa	13	0	12	0		#DIV/0!	#DIV/0!
DNA-directed RNA polymerases I, II, and III subunit RPABC3 OS=Homo sapiens GN=POLR2H PE=1 SV=4	sp|P52434|RPAB3_HUMAN	17 kDa	13	0	12	0		#DIV/0!	#DIV/0!
60S ribosomal protein L27a OS=Homo sapiens GN=RPL27A PE=1 SV=2	sp|P46776|RL27A_HUMAN	17 kDa	53	24	49	20		2.20833	2.45
Dolichyl-diphosphooligosaccharide--protein glycosyltransferase subunit 1 OS=Homo sapiens GN=RPN1 PE=1 SV=1	sp|P04843|RPN1_HUMAN	69 kDa	80	30	74	23		2.66667	3.21739
60S ribosomal protein L26 OS=Homo sapiens GN=RPL26 PE=1 SV=1	sp|P61254|RL26_HUMAN	17 kDa	94	41	87	37		2.29268	2.35135
60S ribosomal protein L30 OS=Homo sapiens GN=RPL30 PE=1 SV=2	sp|P62888|RL30_HUMAN	13 kDa	54	28	50	16		1.92857	3.125
Histone H3.2 OS=Homo sapiens GN=HIST2H3A PE=1 SV=3	sp|Q71DI3|H32_HUMAN	15 kDa	230	122	213	118		1.88525	1.80508
DNA-dependent protein kinase catalytic subunit OS=Homo sapiens GN=PRKDC PE=1 SV=3	sp|P78527|PRKDC_HUMAN	469 kDa	111	32	103	28		3.46875	3.67857
U3 small nucleolar ribonucleoprotein protein IMP3 OS=Homo sapiens GN=IMP3 PE=1 SV=1	sp|Q9NV31|IMP3_HUMAN	22 kDa	14	0	13	0		#DIV/0!	#DIV/0!
40S ribosomal protein S9 OS=Homo sapiens GN=RPS9 PE=1 SV=3	sp|P46781|RS9_HUMAN	23 kDa	145	48	135	53		3.02083	2.54717
60S ribosomal protein L13 OS=Homo sapiens GN=RPL13 PE=1 SV=4	sp|P26373|RL13_HUMAN	24 kDa	117	46	109	42		2.54348	2.59524
Core histone macro-H2A.2 OS=Homo sapiens GN=H2AFY2 PE=1 SV=3	sp|Q9P0M6|H2AW_HUMAN	40 kDa	15	0	14	0		#DIV/0!	#DIV/0!
Eukaryotic translation initiation factor 5A-1 OS=Homo sapiens GN=EIF5A PE=1 SV=2	sp|P63241|IF5A1_HUMAN	17 kDa	15	2	14	0		7.5	#DIV/0!
Poly(rC)-binding protein 2 OS=Homo sapiens GN=PCBP2 PE=1 SV=1	sp|Q15366|PCBP2_HUMAN	39 kDa	45	21	42	16		2.14286	2.625
Major DNA-binding protein OS=Human herpesvirus 1 (strain 17) GN=DBP PE=1 SV=1	sp|P04296|DNBI_HHV11	128 kDa	972	391	910	313		2.48593	2.90735
Histone H4 OS=Homo sapiens GN=HIST1H4A PE=1 SV=2	sp|P62805|H4_HUMAN	11 kDa	347	133	325	161		2.60902	2.01863
Mannosyl-oligosaccharide glucosidase OS=Homo sapiens GN=MOGS PE=1 SV=5	sp|Q13724|MOGS_HUMAN	92 kDa	16	8	15	2		2	7.5
40S ribosomal protein S10 OS=Homo sapiens GN=RPS10 PE=1 SV=1	sp|P46783|RS10_HUMAN	19 kDa	50	21	47	19		2.38095	2.47368
ATP-dependent RNA helicase DDX50 OS=Homo sapiens GN=DDX50 PE=1 SV=1	sp|Q9BQ39|DDX50_HUMAN	83 kDa	17	0	16	5		#DIV/0!	3.2
Glycylpeptide N-tetradecanoyltransferase 1 OS=Homo sapiens GN=NMT1 PE=1 SV=2	sp|P30419|NMT1_HUMAN	57 kDa	17	10	16	5		1.7	3.2
Protein S100-A11 OS=Homo sapiens GN=S100A11 PE=1 SV=2	sp|P31949|S10AB_HUMAN	12 kDa	17	6	16	6		2.83333	2.66667
Scaffold attachment factor B1 OS=Homo sapiens GN=SAFB PE=1 SV=4	sp|Q15424|SAFB1_HUMAN	103 kDa	106	5	100	8		21.2	12.5
Serine-protein kinase ATM OS=Homo sapiens GN=ATM PE=1 SV=3	sp|Q13315|ATM_HUMAN	351 kDa	36	3	34	2		12	17
Non-POU domain-containing octamer-binding protein OS=Homo sapiens GN=NONO PE=1 SV=4	sp|Q15233|NONO_HUMAN	54 kDa	253	116	239	127		2.18103	1.88189
Septin-7 OS=Homo sapiens GN=SEPT7 PE=1 SV=2	sp|Q16181|SEPT7_HUMAN	51 kDa	73	28	69	29		2.60714	2.37931
60S ribosomal protein L21 OS=Homo sapiens GN=RPL21 PE=1 SV=2	sp|P46778|RL21_HUMAN	19 kDa	74	17	70	6		4.35294	11.6667
Heterochromatin protein 1-binding protein 3 OS=Homo sapiens GN=HP1BP3 PE=1 SV=1	sp|Q5SSJ5|HP1B3_HUMAN	61 kDa	186	47	176	79		3.95745	2.22785
Histone H2A type 2-B OS=Homo sapiens GN=HIST2H2AB PE=1 SV=3	sp|Q8IUE6|H2A2B_HUMAN	14 kDa	56	0	53	0		#DIV/0!	#DIV/0!
40S ribosomal protein S8 OS=Homo sapiens GN=RPS8 PE=1 SV=2	sp|P62241|RS8_HUMAN	24 kDa	112	55	106	50		2.03636	2.12
60S ribosomal protein L7 OS=Homo sapiens GN=RPL7 PE=1 SV=1	sp|P18124|RL7_HUMAN	29 kDa	151	69	143	72		2.18841	1.98611
60S ribosomal protein L3 OS=Homo sapiens GN=RPL3 PE=1 SV=2	sp|P39023|RL3_HUMAN	46 kDa	247	104	234	78		2.375	3
rRNA 2'-O-methyltransferase fibrillarin OS=Homo sapiens GN=FBL PE=1 SV=2	sp|P22087|FBRL_HUMAN	34 kDa	96	27	91	31		3.55556	2.93548
60S ribosomal protein L7a OS=Homo sapiens GN=RPL7A PE=1 SV=2	sp|P62424|RL7A_HUMAN	30 kDa	193	55	183	64		3.50909	2.85938
60S ribosomal protein L13a OS=Homo sapiens GN=RPL13A PE=1 SV=2	sp|P40429|RL13A_HUMAN	24 kDa	136	61	129	54		2.22951	2.38889
Heterogeneous nuclear ribonucleoprotein U OS=Homo sapiens GN=HNRNPU PE=1 SV=6	sp|Q00839|HNRPU_HUMAN	91 kDa	259	95	246	92		2.72632	2.67391
60S ribosomal protein L22 OS=Homo sapiens GN=RPL22 PE=1 SV=2	sp|P35268|RL22_HUMAN	15 kDa	40	20	38	13		2	2.92308
Putative ribosomal RNA methyltransferase NOP2 OS=Homo sapiens GN=NOP2 PE=1 SV=2	sp|P46087|NOP2_HUMAN	89 kDa	41	15	39	8		2.73333	4.875
Probable rRNA-processing protein EBP2 OS=Homo sapiens GN=EBNA1BP2 PE=1 SV=2	sp|Q99848|EBP2_HUMAN	35 kDa	21	4	20	0		5.25	#DIV/0!
Chromatin target of PRMT1 protein OS=Homo sapiens GN=CHTOP PE=1 SV=2	sp|Q9Y3Y2|CHTOP_HUMAN	26 kDa	21	0	20	2		#DIV/0!	10
Ras GTPase-activating protein-binding protein 2 OS=Homo sapiens GN=G3BP2 PE=1 SV=2	sp|Q9UN86|G3BP2_HUMAN	54 kDa	22	5	21	0		4.4	#DIV/0!
Proliferation-associated protein 2G4 OS=Homo sapiens GN=PA2G4 PE=1 SV=3	sp|Q9UQ80|PA2G4_HUMAN	44 kDa	22	5	21	0		4.4	#DIV/0!
WD repeat-containing protein 75 OS=Homo sapiens GN=WDR75 PE=1 SV=1	sp|Q8IWA0|WDR75_HUMAN	95 kDa	22	2	21	2		11	10.5
E3 ubiquitin-protein ligase ICP0 OS=Human herpesvirus 1 (strain 17) GN=ICP0 PE=1 SV=1	sp|P08393|ICP0_HHV11	78 kDa	158	66	151	61		2.39394	2.47541
40S ribosomal protein S14 OS=Homo sapiens GN=RPS14 PE=1 SV=3	sp|P62263|RS14_HUMAN	16 kDa	70	35	67	21		2	3.19048
DNA topoisomerase 2-alpha OS=Homo sapiens GN=TOP2A PE=1 SV=3	sp|P11388|TOP2A_HUMAN	174 kDa	48	0	46	0		#DIV/0!	#DIV/0!
Ras GTPase-activating protein-binding protein 1 OS=Homo sapiens GN=G3BP1 PE=1 SV=1	sp|Q13283|G3BP1_HUMAN	52 kDa	24	8	23	2		3	11.5
Small nuclear ribonucleoprotein-associated proteins B and B' OS=Homo sapiens GN=SNRPB PE=1 SV=2	sp|P14678|RSMB_HUMAN (+1)	25 kDa	52	11	50	13		4.72727	3.84615
Serine/arginine-rich splicing factor 3 OS=Homo sapiens GN=SRSF3 PE=1 SV=1	sp|P84103|SRSF3_HUMAN	19 kDa	53	8	51	11		6.625	4.63636
Symplekin OS=Homo sapiens GN=SYMPK PE=1 SV=2	sp|Q92797|SYMPK_HUMAN	141 kDa	27	3	26	0		9	#DIV/0!
UPF0568 protein C14orf166 OS=Homo sapiens GN=C14orf166 PE=1 SV=1	sp|Q9Y224|CN166_HUMAN	28 kDa	27	11	26	7		2.45455	3.71429
RNA-binding motif protein, X chromosome OS=Homo sapiens GN=RBMX PE=1 SV=3	sp|P38159|RBMX_HUMAN	42 kDa	179	56	173	90		3.19643	1.92222
Interleukin enhancer-binding factor 3 OS=Homo sapiens GN=ILF3 PE=1 SV=3	sp|Q12906|ILF3_HUMAN	95 kDa	199	94	193	115		2.11702	1.67826
40S ribosomal protein S7 OS=Homo sapiens GN=RPS7 PE=1 SV=1	sp|P62081|RS7_HUMAN	22 kDa	72	33	70	33		2.18182	2.12121
40S ribosomal protein S15a OS=Homo sapiens GN=RPS15A PE=1 SV=2	sp|P62244|RS15A_HUMAN	15 kDa	85	39	83	31		2.17949	2.67742
60S ribosomal protein L18a OS=Homo sapiens GN=RPL18A PE=1 SV=2	sp|Q02543|RL18A_HUMAN	21 kDa	129	44	126	38		2.93182	3.31579
Peroxidasin homolog OS=Homo sapiens GN=PXDN PE=1 SV=2	sp|Q92626|PXDN_HUMAN	165 kDa	43	18	42	15		2.38889	2.8
Nucleolar protein 56 OS=Homo sapiens GN=NOP56 PE=1 SV=4	sp|O00567|NOP56_HUMAN	66 kDa	102	25	100	11		4.08	9.09091
40S ribosomal protein S6 OS=Homo sapiens GN=RPS6 PE=1 SV=1	sp|P62753|RS6_HUMAN	29 kDa	105	34	103	20		3.08824	5.15
40S ribosomal protein S15 OS=Homo sapiens GN=RPS15 PE=1 SV=2	sp|P62841|RS15_HUMAN	17 kDa	54	30	53	18		1.8	2.94444
60S ribosomal protein L4 OS=Homo sapiens GN=RPL4 PE=1 SV=5	sp|P36578|RL4_HUMAN	48 kDa	259	87	255	77		2.97701	3.31169
Histone H2B type 2-E OS=Homo sapiens GN=HIST2H2BE PE=1 SV=3	sp|Q16778|H2B2E_HUMAN	14 kDa	154	62	152	97		2.48387	1.56701
60S ribosomal protein L14 OS=Homo sapiens GN=RPL14 PE=1 SV=4	sp|P50914|RL14_HUMAN	23 kDa	87	34	86	31		2.55882	2.77419
KH domain-containing, RNA-binding, signal transduction-associated protein 1 OS=Homo sapiens GN=KHDRBS1 PE=1 SV=1	sp|Q07666|KHDR1_HUMAN	48 kDa	98	33	97	53		2.9697	1.83019
Polyadenylate-binding protein 4 OS=Homo sapiens GN=PABPC4 PE=1 SV=1	sp|Q13310|PABP4_HUMAN	71 kDa	41	0	41	0		#DIV/0!	#DIV/0!
Transcription factor A, mitochondrial OS=Homo sapiens GN=TFAM PE=1 SV=1	sp|Q00059|TFAM_HUMAN	29 kDa	27	0	27	0		#DIV/0!	#DIV/0!
Chromobox protein homolog 3 OS=Homo sapiens GN=CBX3 PE=1 SV=4	sp|Q13185|CBX3_HUMAN	21 kDa	17	0	17	0		#DIV/0!	#DIV/0!
Nucleolar complex protein 2 homolog OS=Homo sapiens GN=NOC2L PE=1 SV=4	sp|Q9Y3T9|NOC2L_HUMAN	85 kDa	14	0	14	0		#DIV/0!	#DIV/0!
Nucleolar protein 6 OS=Homo sapiens GN=NOL6 PE=1 SV=2	sp|Q9H6R4|NOL6_HUMAN	128 kDa	14	0	14	0		#DIV/0!	#DIV/0!
Splicing factor U2AF 65 kDa subunit OS=Homo sapiens GN=U2AF2 PE=1 SV=4	sp|P26368|U2AF2_HUMAN	54 kDa	13	0	13	0		#DIV/0!	#DIV/0!
Heterogeneous nuclear ribonucleoprotein L-like OS=Homo sapiens GN=HNRPLL PE=1 SV=1	sp|Q8WVV9|HNRLL_HUMAN	60 kDa	11	0	11	0		#DIV/0!	#DIV/0!
Casein kinase II subunit beta OS=Homo sapiens GN=CSNK2B PE=1 SV=1	sp|P67870|CSK2B_HUMAN	25 kDa	11	0	11	0		#DIV/0!	#DIV/0!
COUP transcription factor 1 OS=Homo sapiens GN=NR2F1 PE=1 SV=1	sp|P10589|COT1_HUMAN	46 kDa	9	0	9	0		#DIV/0!	#DIV/0!
Coiled-coil domain-containing protein 86 OS=Homo sapiens GN=CCDC86 PE=1 SV=1	sp|Q9H6F5|CCD86_HUMAN	40 kDa	8	0	8	0		#DIV/0!	#DIV/0!
Ribosome biogenesis protein NSA2 homolog OS=Homo sapiens GN=NSA2 PE=1 SV=1	sp|O95478|NSA2_HUMAN	30 kDa	8	0	8	0		#DIV/0!	#DIV/0!
Apoptotic chromatin condensation inducer in the nucleus OS=Homo sapiens GN=ACIN1 PE=1 SV=2	sp|Q9UKV3|ACINU_HUMAN	152 kDa	8	0	8	0		#DIV/0!	#DIV/0!
Bromodomain adjacent to zinc finger domain protein 1A OS=Homo sapiens GN=BAZ1A PE=1 SV=2	sp|Q9NRL2|BAZ1A_HUMAN	179 kDa	8	0	8	0		#DIV/0!	#DIV/0!
Mothers against decapentaplegic homolog 3 OS=Homo sapiens GN=SMAD3 PE=1 SV=1	sp|P84022|SMAD3_HUMAN	48 kDa	6	0	6	0		#DIV/0!	#DIV/0!
Proteasome subunit beta type-6 OS=Homo sapiens GN=PSMB6 PE=1 SV=4	sp|P28072|PSB6_HUMAN	25 kDa	6	0	6	0		#DIV/0!	#DIV/0!
DNA-directed RNA polymerase II subunit RPB7 OS=Homo sapiens GN=POLR2G PE=1 SV=1	sp|P62487|RPB7_HUMAN	19 kDa	6	0	6	0		#DIV/0!	#DIV/0!
Proteasome subunit alpha type-4 OS=Homo sapiens GN=PSMA4 PE=1 SV=1	sp|P25789|PSA4_HUMAN	29 kDa	6	0	6	0		#DIV/0!	#DIV/0!
Protein NipSnap homolog 1 OS=Homo sapiens GN=NIPSNAP1 PE=1 SV=1	sp|Q9BPW8|NIPS1_HUMAN	33 kDa	5	0	5	0		#DIV/0!	#DIV/0!
Proteasome subunit beta type-2 OS=Homo sapiens GN=PSMB2 PE=1 SV=1	sp|P49721|PSB2_HUMAN	23 kDa	5	0	5	0		#DIV/0!	#DIV/0!
U3 small nucleolar RNA-associated protein 15 homolog OS=Homo sapiens GN=UTP15 PE=1 SV=3	sp|Q8TED0|UTP15_HUMAN	58 kDa	5	0	5	0		#DIV/0!	#DIV/0!
Ribosome maturation protein SBDS OS=Homo sapiens GN=SBDS PE=1 SV=4	sp|Q9Y3A5|SBDS_HUMAN	29 kDa	5	0	5	0		#DIV/0!	#DIV/0!
WD repeat-containing protein 82 OS=Homo sapiens GN=WDR82 PE=1 SV=1	sp|Q6UXN9|WDR82_HUMAN	35 kDa	16	3	16	0		5.33333	#DIV/0!
U3 small nucleolar RNA-interacting protein 2 OS=Homo sapiens GN=RRP9 PE=1 SV=1	sp|O43818|U3IP2_HUMAN	52 kDa	11	4	11	0		2.75	#DIV/0!
Calcium/calmodulin-dependent protein kinase type II subunit delta OS=Homo sapiens GN=CAMK2D PE=1 SV=3	sp|Q13557|KCC2D_HUMAN	56 kDa	5	3	5	0		1.66667	#DIV/0!
Tricarboxylate transport protein, mitochondrial OS=Homo sapiens GN=SLC25A1 PE=1 SV=2	sp|P53007|TXTP_HUMAN	34 kDa	14	6	14	2		2.33333	7
Microsomal glutathione S-transferase 1 OS=Homo sapiens GN=MGST1 PE=1 SV=1	sp|P10620|MGST1_HUMAN	18 kDa	10	0	10	2		#DIV/0!	5
Lysophospholipid acyltransferase 7 OS=Homo sapiens GN=MBOAT7 PE=1 SV=2	sp|Q96N66|MBOA7_HUMAN	53 kDa	10	0	10	2		#DIV/0!	5
Probable ATP-dependent RNA helicase DDX27 OS=Homo sapiens GN=DDX27 PE=1 SV=2	sp|Q96GQ7|DDX27_HUMAN	90 kDa	20	2	20	4		10	5
WD repeat-containing protein 3 OS=Homo sapiens GN=WDR3 PE=1 SV=1	sp|Q9UNX4|WDR3_HUMAN	106 kDa	9	0	9	2		#DIV/0!	4.5
Cofilin-1 OS=Homo sapiens GN=CFL1 PE=1 SV=3	sp|P23528|COF1_HUMAN	19 kDa	13	7	13	3		1.85714	4.33333
Translocating chain-associated membrane protein 1 OS=Homo sapiens GN=TRAM1 PE=1 SV=3	sp|Q15629|TRAM1_HUMAN	43 kDa	21	9	21	5		2.33333	4.2
DBIRD complex subunit ZNF326 OS=Homo sapiens GN=ZNF326 PE=1 SV=2	sp|Q5BKZ1|ZN326_HUMAN	66 kDa	8	0	8	2		#DIV/0!	4
Serine/threonine-protein phosphatase PP1-beta catalytic subunit OS=Homo sapiens GN=PPP1CB PE=1 SV=3	sp|P62140|PP1B_HUMAN	37 kDa	49	23	49	16		2.13043	3.0625
Splicing factor 3B subunit 2 OS=Homo sapiens GN=SF3B2 PE=1 SV=2	sp|Q13435|SF3B2_HUMAN	100 kDa	29	4	29	10		7.25	2.9
AT-rich interactive domain-containing protein 1A OS=Homo sapiens GN=ARID1A PE=1 SV=3	sp|O14497|ARI1A_HUMAN	242 kDa	23	6	23	8		3.83333	2.875
Eukaryotic translation initiation factor 3 subunit I OS=Homo sapiens GN=EIF3I PE=1 SV=1	sp|Q13347|EIF3I_HUMAN	37 kDa	8	4	8	3		2	2.66667
Proteasome subunit alpha type-1 OS=Homo sapiens GN=PSMA1 PE=1 SV=1	sp|P25786|PSA1_HUMAN	30 kDa	5	0	5	2		#DIV/0!	2.5
Serine/threonine-protein kinase PRP4 homolog OS=Homo sapiens GN=PRPF4B PE=1 SV=3	sp|Q13523|PRP4B_HUMAN	117 kDa	5	2	5	2		2.5	2.5
26S proteasome non-ATPase regulatory subunit 11 OS=Homo sapiens GN=PSMD11 PE=1 SV=3	sp|O00231|PSD11_HUMAN	47 kDa	9	0	9	4		#DIV/0!	2.25
Secreted frizzled-related protein 1 OS=Homo sapiens GN=SFRP1 PE=1 SV=1	sp|Q8N474|SFRP1_HUMAN	35 kDa	6	2	6	3		3	2
Zinc finger protein 207 OS=Homo sapiens GN=ZNF207 PE=1 SV=1	sp|O43670|ZN207_HUMAN	51 kDa	6	2	6	3		3	2
Nucleophosmin OS=Homo sapiens GN=NPM1 PE=1 SV=2	sp|P06748|NPM_HUMAN	33 kDa	127	63	128	72		2.01587	1.77778
60S ribosomal protein L17 OS=Homo sapiens GN=RPL17 PE=1 SV=3	sp|P18621|RL17_HUMAN	21 kDa	89	41	90	19		2.17073	4.73684
Septin-11 OS=Homo sapiens GN=SEPT11 PE=1 SV=3	sp|Q9NVA2|SEP11_HUMAN	49 kDa	76	50	77	41		1.52	1.87805
Heterogeneous nuclear ribonucleoprotein R OS=Homo sapiens GN=HNRNPR PE=1 SV=1	sp|O43390|HNRPR_HUMAN	71 kDa	139	53	141	63		2.62264	2.2381
Leucine-rich repeat-containing protein 59 OS=Homo sapiens GN=LRRC59 PE=1 SV=1	sp|Q96AG4|LRC59_HUMAN	35 kDa	68	34	69	31		2	2.22581
40S ribosomal protein S11 OS=Homo sapiens GN=RPS11 PE=1 SV=3	sp|P62280|RS11_HUMAN	18 kDa	123	74	125	65		1.66216	1.92308
60S ribosomal protein L28 OS=Homo sapiens GN=RPL28 PE=1 SV=3	sp|P46779|RL28_HUMAN	16 kDa	60	28	61	26		2.14286	2.34615
ATP-dependent RNA helicase DDX3X OS=Homo sapiens GN=DDX3X PE=1 SV=3	sp|O00571|DDX3X_HUMAN	73 kDa	113	52	115	52		2.17308	2.21154
Double-stranded RNA-specific adenosine deaminase OS=Homo sapiens GN=ADAR PE=1 SV=4	sp|P55265|DSRAD_HUMAN	136 kDa	98	43	100	40		2.27907	2.5
60S ribosomal protein L31 OS=Homo sapiens GN=RPL31 PE=1 SV=1	sp|P62899|RL31_HUMAN	14 kDa	46	16	47	22		2.875	2.13636
ATP-dependent DNA helicase Q1 OS=Homo sapiens GN=RECQL PE=1 SV=3	sp|P46063|RECQ1_HUMAN	73 kDa	83	11	85	2		7.54545	42.5
mRNA export factor OS=Human herpesvirus 1 (strain 17) GN=UL54 PE=1 SV=1	sp|P10238|ICP27_HHV11	55 kDa	163	88	167	85		1.85227	1.96471
Dolichyl-diphosphooligosaccharide--protein glycosyltransferase subunit STT3B OS=Homo sapiens GN=STT3B PE=1 SV=1	sp|Q8TCJ2|STT3B_HUMAN	94 kDa	39	5	40	5		7.8	8
40S ribosomal protein S25 OS=Homo sapiens GN=RPS25 PE=1 SV=1	sp|P62851|RS25_HUMAN	14 kDa	35	23	36	23		1.52174	1.56522
Fragile X mental retardation syndrome-related protein 1 OS=Homo sapiens GN=FXR1 PE=1 SV=3	sp|P51114|FXR1_HUMAN	70 kDa	34	18	35	11		1.88889	3.18182
Histone H2B type 1-C/E/F/G/I OS=Homo sapiens GN=HIST1H2BC PE=1 SV=4	sp|P62807|H2B1C_HUMAN	14 kDa	254	144	262	166		1.76389	1.57831
Nucleolar protein 58 OS=Homo sapiens GN=NOP58 PE=1 SV=1	sp|Q9Y2X3|NOP58_HUMAN	60 kDa	63	11	65	6		5.72727	10.8333
DNA topoisomerase 1 OS=Homo sapiens GN=TOP1 PE=1 SV=2	sp|P11387|TOP1_HUMAN	91 kDa	228	48	236	32		4.75	7.375
GTP-binding nuclear protein Ran OS=Homo sapiens GN=RAN PE=1 SV=3	sp|P62826|RAN_HUMAN	24 kDa	28	11	29	12		2.54545	2.41667
Activating signal cointegrator 1 complex subunit 3 OS=Homo sapiens GN=ASCC3 PE=1 SV=3	sp|Q8N3C0|ASCC3_HUMAN	251 kDa	27	18	28	7		1.5	4
Protein FAM98A OS=Homo sapiens GN=FAM98A PE=1 SV=1	sp|Q8NCA5|FA98A_HUMAN	55 kDa	25	4	26	6		6.25	4.33333
60S ribosomal protein L10 OS=Homo sapiens GN=RPL10 PE=1 SV=4	sp|P27635|RL10_HUMAN	25 kDa	124	60	129	49		2.06667	2.63265
Aspartyl/asparaginyl beta-hydroxylase OS=Homo sapiens GN=ASPH PE=1 SV=3	sp|Q12797|ASPH_HUMAN	86 kDa	148	77	154	55		1.92208	2.8
Heterogeneous nuclear ribonucleoprotein H2 OS=Homo sapiens GN=HNRNPH2 PE=1 SV=1	sp|P55795|HNRH2_HUMAN	49 kDa	48	25	50	0		1.92	#DIV/0!
Heterogeneous nuclear ribonucleoprotein F OS=Homo sapiens GN=HNRNPF PE=1 SV=3	sp|P52597|HNRPF_HUMAN	46 kDa	23	0	24	0		#DIV/0!	#DIV/0!
60S ribosomal protein L34 OS=Homo sapiens GN=RPL34 PE=1 SV=3	sp|P49207|RL34_HUMAN	13 kDa	23	9	24	10		2.55556	2.4
60S ribosomal protein L23 OS=Homo sapiens GN=RPL23 PE=1 SV=1	sp|P62829|RL23_HUMAN	15 kDa	67	18	70	12		3.72222	5.83333
60S ribosomal protein L6 OS=Homo sapiens GN=RPL6 PE=1 SV=3	sp|Q02878|RL6_HUMAN	33 kDa	155	42	162	44		3.69048	3.68182
ATP-dependent RNA helicase A OS=Homo sapiens GN=DHX9 PE=1 SV=4	sp|Q08211|DHX9_HUMAN	141 kDa	284	159	297	134		1.78616	2.21642
Emerin OS=Homo sapiens GN=EMD PE=1 SV=1	sp|P50402|EMD_HUMAN	29 kDa	21	4	22	7		5.25	3.14286
Eukaryotic translation initiation factor 2 subunit 3 OS=Homo sapiens GN=EIF2S3 PE=1 SV=3	sp|P41091|IF2G_HUMAN	51 kDa	63	35	66	21		1.8	3.14286
Barrier-to-autointegration factor OS=Homo sapiens GN=BANF1 PE=1 SV=1	sp|O75531|BAF_HUMAN	10 kDa	20	3	21	7		6.66667	3
60S ribosomal protein L9 OS=Homo sapiens GN=RPL9 PE=1 SV=1	sp|P32969|RL9_HUMAN	22 kDa	77	45	81	19		1.71111	4.26316
Zinc finger RNA-binding protein OS=Homo sapiens GN=ZFR PE=1 SV=2	sp|Q96KR1|ZFR_HUMAN	117 kDa	37	5	39	7		7.4	5.57143
Heterogeneous nuclear ribonucleoprotein H OS=Homo sapiens GN=HNRNPH1 PE=1 SV=4	sp|P31943|HNRH1_HUMAN	49 kDa	166	88	175	88		1.88636	1.98864
40S ribosomal protein S18 OS=Homo sapiens GN=RPS18 PE=1 SV=3	sp|P62269|RS18_HUMAN	18 kDa	106	63	112	62		1.68254	1.80645
Protein DEK OS=Homo sapiens GN=DEK PE=1 SV=1	sp|P35659|DEK_HUMAN	43 kDa	35	4	37	2		8.75	18.5
60S acidic ribosomal protein P0 OS=Homo sapiens GN=RPLP0 PE=1 SV=1	sp|P05388|RLA0_HUMAN	34 kDa	96	64	102	64		1.5	1.59375
Sorting nexin-18 OS=Homo sapiens GN=SNX18 PE=1 SV=2	sp|Q96RF0|SNX18_HUMAN	69 kDa	31	11	33	14		2.81818	2.35714
Core histone macro-H2A.1 OS=Homo sapiens GN=H2AFY PE=1 SV=4	sp|O75367|H2AY_HUMAN	40 kDa	153	25	163	41		6.12	3.97561
Histone H1x OS=Homo sapiens GN=H1FX PE=1 SV=1	sp|Q92522|H1X_HUMAN	22 kDa	15	0	16	3		#DIV/0!	5.33333
Pre-mRNA-processing factor 40 homolog A OS=Homo sapiens GN=PRPF40A PE=1 SV=2	sp|O75400|PR40A_HUMAN	109 kDa	29	4	31	3		7.25	10.3333
60S ribosomal protein L35 OS=Homo sapiens GN=RPL35 PE=1 SV=2	sp|P42766|RL35_HUMAN	15 kDa	43	10	46	15		4.3	3.06667
Splicing factor 3B subunit 1 OS=Homo sapiens GN=SF3B1 PE=1 SV=3	sp|O75533|SF3B1_HUMAN	146 kDa	113	34	121	43		3.32353	2.81395
Splicing factor 3B subunit 3 OS=Homo sapiens GN=SF3B3 PE=1 SV=4	sp|Q15393|SF3B3_HUMAN	136 kDa	133	56	143	74		2.375	1.93243
ADP/ATP translocase 3 OS=Homo sapiens GN=SLC25A6 PE=1 SV=4	sp|P12236|ADT3_HUMAN	33 kDa	91	60	98	62		1.51667	1.58065
Moesin OS=Homo sapiens GN=MSN PE=1 SV=3	sp|P26038|MOES_HUMAN	68 kDa	285	164	307	194		1.7378	1.58247
Periodic tryptophan protein 2 homolog OS=Homo sapiens GN=PWP2 PE=1 SV=2	sp|Q15269|PWP2_HUMAN	102 kDa	25	0	27	2		#DIV/0!	13.5
Nucleolar transcription factor 1 OS=Homo sapiens GN=UBTF PE=1 SV=1	sp|P17480|UBF1_HUMAN	89 kDa	50	3	54	4		16.6667	13.5
40S ribosomal protein S27-like OS=Homo sapiens GN=RPS27L PE=1 SV=3	sp|Q71UM5|RS27L_HUMAN	9 kDa	25	6	27	4		4.16667	6.75
Nucleolar protein 16 OS=Homo sapiens GN=NOP16 PE=1 SV=2	sp|Q9Y3C1|NOP16_HUMAN	21 kDa	12	0	13	0		#DIV/0!	#DIV/0!
Pre-mRNA branch site protein p14 OS=Homo sapiens GN=SF3B14 PE=1 SV=1	sp|Q9Y3B4|PM14_HUMAN	15 kDa	11	0	12	0		#DIV/0!	#DIV/0!
Protein ELYS OS=Homo sapiens GN=AHCTF1 PE=1 SV=3	sp|Q8WYP5|ELYS_HUMAN	253 kDa	11	4	12	0		2.75	#DIV/0!
Microsomal glutathione S-transferase 3 OS=Homo sapiens GN=MGST3 PE=1 SV=1	sp|O14880|MGST3_HUMAN	17 kDa	11	4	12	5		2.75	2.4
H/ACA ribonucleoprotein complex subunit 4 OS=Homo sapiens GN=DKC1 PE=1 SV=3	sp|O60832|DKC1_HUMAN	58 kDa	32	0	35	2		#DIV/0!	17.5
Heterogeneous nuclear ribonucleoprotein L OS=Homo sapiens GN=HNRNPL PE=1 SV=2	sp|P14866|HNRPL_HUMAN	64 kDa	221	87	242	108		2.54023	2.24074
40S ribosomal protein S5 OS=Homo sapiens GN=RPS5 PE=1 SV=4	sp|P46782|RS5_HUMAN	23 kDa	94	59	103	49		1.59322	2.10204
Transcriptional repressor CTCF OS=Homo sapiens GN=CTCF PE=1 SV=1	sp|P49711|CTCF_HUMAN	83 kDa	31	0	34	0		#DIV/0!	#DIV/0!
Major viral transcription factor OS=Human herpesvirus 1 (strain 17) GN=ICP4 PE=1 SV=1	sp|P08392|ICP4_HHV11	133 kDa	834	245	916	262		3.40408	3.49618
Far upstream element-binding protein 3 OS=Homo sapiens GN=FUBP3 PE=1 SV=2	sp|Q96I24|FUBP3_HUMAN	62 kDa	10	0	11	3		#DIV/0!	3.66667
Poly [ADP-ribose] polymerase 1 OS=Homo sapiens GN=PARP1 PE=1 SV=4	sp|P09874|PARP1_HUMAN	113 kDa	162	58	179	43		2.7931	4.16279
Unconventional myosin-Ic OS=Homo sapiens GN=MYO1C PE=1 SV=4	sp|O00159|MYO1C_HUMAN	122 kDa	150	85	166	98		1.76471	1.69388
SWI/SNF complex subunit SMARCC2 OS=Homo sapiens GN=SMARCC2 PE=1 SV=1	sp|Q8TAQ2|SMRC2_HUMAN	133 kDa	56	4	62	8		14	7.75
60S ribosomal protein L15 OS=Homo sapiens GN=RPL15 PE=1 SV=2	sp|P61313|RL15_HUMAN	24 kDa	109	35	121	36		3.11429	3.36111
Forkhead box protein F1 OS=Homo sapiens GN=FOXF1 PE=2 SV=2	sp|Q12946|FOXF1_HUMAN	40 kDa	18	0	20	0		#DIV/0!	#DIV/0!
E3 ubiquitin-protein ligase TRIP12 OS=Homo sapiens GN=TRIP12 PE=1 SV=1	sp|Q14669|TRIPC_HUMAN	220 kDa	9	0	10	0		#DIV/0!	#DIV/0!
Sterol O-acyltransferase 1 OS=Homo sapiens GN=SOAT1 PE=1 SV=3	sp|P35610|SOAT1_HUMAN	65 kDa	9	0	10	0		#DIV/0!	#DIV/0!
40S ribosomal protein S4, X isoform OS=Homo sapiens GN=RPS4X PE=1 SV=2	sp|P62701|RS4X_HUMAN	30 kDa	171	106	190	90		1.61321	2.11111
Poly(rC)-binding protein 1 OS=Homo sapiens GN=PCBP1 PE=1 SV=2	sp|Q15365|PCBP1_HUMAN	37 kDa	18	0	20	10		#DIV/0!	2
DNA polymerase catalytic subunit OS=Human herpesvirus 1 (strain 17) GN=UL30 PE=1 SV=2	sp|P04293|DPOL_HHV11	136 kDa	456	139	507	101		3.28058	5.0198
60S ribosomal protein L36a-like OS=Homo sapiens GN=RPL36AL PE=1 SV=3	sp|Q969Q0|RL36L_HUMAN	12 kDa	25	8	28	12		3.125	2.33333
RNA-binding protein Raly OS=Homo sapiens GN=RALY PE=1 SV=1	sp|Q9UKM9|RALY_HUMAN	32 kDa	75	27	84	52		2.77778	1.61538
Spliceosome RNA helicase DDX39B OS=Homo sapiens GN=DDX39B PE=1 SV=1	sp|Q13838|DX39B_HUMAN	49 kDa	49	20	55	24		2.45	2.29167
N-acylneuraminate cytidylyltransferase OS=Homo sapiens GN=CMAS PE=1 SV=2	sp|Q8NFW8|NEUA_HUMAN	48 kDa	8	5	9	0		1.6	#DIV/0!
Signal recognition particle receptor subunit beta OS=Homo sapiens GN=SRPRB PE=1 SV=3	sp|Q9Y5M8|SRPRB_HUMAN	30 kDa	16	5	18	3		3.2	6
Protein RRP5 homolog OS=Homo sapiens GN=PDCD11 PE=1 SV=3	sp|Q14690|RRP5_HUMAN	209 kDa	56	15	63	14		3.73333	4.5
Dolichyl-diphosphooligosaccharide--protein glycosyltransferase subunit 2 OS=Homo sapiens GN=RPN2 PE=1 SV=3	sp|P04844|RPN2_HUMAN	69 kDa	16	2	18	5		8	3.6
Serine/arginine-rich splicing factor 7 OS=Homo sapiens GN=SRSF7 PE=1 SV=1	sp|Q16629|SRSF7_HUMAN	27 kDa	47	0	53	0		#DIV/0!	#DIV/0!
Serine/arginine-rich splicing factor 9 OS=Homo sapiens GN=SRSF9 PE=1 SV=1	sp|Q13242|SRSF9_HUMAN	26 kDa	62	10	70	15		6.2	4.66667
tRNA-splicing ligase RtcB homolog OS=Homo sapiens GN=C22orf28 PE=1 SV=1	sp|Q9Y3I0|RTCB_HUMAN	55 kDa	54	16	61	20		3.375	3.05
Phosphate carrier protein, mitochondrial OS=Homo sapiens GN=SLC25A3 PE=1 SV=2	sp|Q00325|MPCP_HUMAN	40 kDa	61	24	69	19		2.54167	3.63158
Heterogeneous nuclear ribonucleoprotein D0 OS=Homo sapiens GN=HNRNPD PE=1 SV=1	sp|Q14103|HNRPD_HUMAN	38 kDa	91	46	103	54		1.97826	1.90741
Matrin-3 OS=Homo sapiens GN=MATR3 PE=1 SV=2	sp|P43243|MATR3_HUMAN	95 kDa	68	19	77	27		3.57895	2.85185
60S ribosomal protein L7-like 1 OS=Homo sapiens GN=RPL7L1 PE=1 SV=1	sp|Q6DKI1|RL7L_HUMAN	29 kDa	15	0	17	0		#DIV/0!	#DIV/0!
Protein S100-A10 OS=Homo sapiens GN=S100A10 PE=1 SV=2	sp|P60903|S10AA_HUMAN	11 kDa	30	11	34	4		2.72727	8.5
Ribosome production factor 2 homolog OS=Homo sapiens GN=RPF2 PE=1 SV=2	sp|Q9H7B2|RPF2_HUMAN	36 kDa	22	5	25	6		4.4	4.16667
Heterogeneous nuclear ribonucleoproteins A2/B1 OS=Homo sapiens GN=HNRNPA2B1 PE=1 SV=2	sp|P22626|ROA2_HUMAN	37 kDa	414	185	473	206		2.23784	2.29612
Protein BUD31 homolog OS=Homo sapiens GN=BUD31 PE=1 SV=2	sp|P41223|BUD31_HUMAN	17 kDa	7	0	8	0		#DIV/0!	#DIV/0!
DNA-directed RNA polymerases I, II, and III subunit RPABC1 OS=Homo sapiens GN=POLR2E PE=1 SV=4	sp|P19388|RPAB1_HUMAN	25 kDa	7	2	8	0		3.5	#DIV/0!
Fibronectin type-III domain-containing protein 3A OS=Homo sapiens GN=FNDC3A PE=1 SV=4	sp|Q9Y2H6|FND3A_HUMAN	132 kDa	7	2	8	2		3.5	4
Thymidine kinase OS=Human herpesvirus 1 (strain 17) GN=TK PE=1 SV=4	sp|P03176|KITH_HHV11	41 kDa	62	37	71	29		1.67568	2.44828
Transducin beta-like protein 2 OS=Homo sapiens GN=TBL2 PE=1 SV=1	sp|Q9Y4P3|TBL2_HUMAN	50 kDa	20	5	23	2		4	11.5
Serine/arginine-rich splicing factor 1 OS=Homo sapiens GN=SRSF1 PE=1 SV=2	sp|Q07955|SRSF1_HUMAN	28 kDa	46	11	53	9		4.18182	5.88889
DNA topoisomerase 2-beta OS=Homo sapiens GN=TOP2B PE=1 SV=3	sp|Q02880|TOP2B_HUMAN	183 kDa	245	56	283	65		4.375	4.35385
Heterogeneous nuclear ribonucleoprotein A0 OS=Homo sapiens GN=HNRNPA0 PE=1 SV=1	sp|Q13151|ROA0_HUMAN	31 kDa	45	17	52	23		2.64706	2.26087
ATP-dependent RNA helicase DDX18 OS=Homo sapiens GN=DDX18 PE=1 SV=2	sp|Q9NVP1|DDX18_HUMAN	75 kDa	19	4	22	0		4.75	#DIV/0!
Heterogeneous nuclear ribonucleoprotein A1 OS=Homo sapiens GN=HNRNPA1 PE=1 SV=5	sp|P09651|ROA1_HUMAN	39 kDa	335	163	388	194		2.05521	2
40S ribosomal protein S2 OS=Homo sapiens GN=RPS2 PE=1 SV=2	sp|P15880|RS2_HUMAN	31 kDa	145	72	168	59		2.01389	2.84746
Heterogeneous nuclear ribonucleoprotein A3 OS=Homo sapiens GN=HNRNPA3 PE=1 SV=2	sp|P51991|ROA3_HUMAN	40 kDa	278	79	323	125		3.51899	2.584
HEAT repeat-containing protein 1 OS=Homo sapiens GN=HEATR1 PE=1 SV=3	sp|Q9H583|HEAT1_HUMAN	242 kDa	79	23	92	15		3.43478	6.13333
Probable glutathione peroxidase 8 OS=Homo sapiens GN=GPX8 PE=1 SV=2	sp|Q8TED1|GPX8_HUMAN	24 kDa	12	4	14	2		3	7
H/ACA ribonucleoprotein complex subunit 3 OS=Homo sapiens GN=NOP10 PE=1 SV=1	sp|Q9NPE3|NOP10_HUMAN	8 kDa	6	3	7	2		2	3.5
Elongation factor 1-beta OS=Homo sapiens GN=EEF1B2 PE=1 SV=3	sp|P24534|EF1B_HUMAN	25 kDa	6	4	7	2		1.5	3.5
U5 small nuclear ribonucleoprotein 200 kDa helicase OS=Homo sapiens GN=SNRNP200 PE=1 SV=2	sp|O75643|U520_HUMAN	245 kDa	162	69	189	80		2.34783	2.3625
General transcription factor 3C polypeptide 1 OS=Homo sapiens GN=GTF3C1 PE=1 SV=4	sp|Q12789|TF3C1_HUMAN	239 kDa	34	0	40	0		#DIV/0!	#DIV/0!
Pescadillo homolog OS=Homo sapiens GN=PES1 PE=1 SV=1	sp|O00541|PESC_HUMAN	68 kDa	28	2	33	0		14	#DIV/0!
Structural maintenance of chromosomes protein 3 OS=Homo sapiens GN=SMC3 PE=1 SV=2	sp|Q9UQE7|SMC3_HUMAN	142 kDa	177	20	209	26		8.85	8.03846
THO complex subunit 7 homolog OS=Homo sapiens GN=THOC7 PE=1 SV=3	sp|Q6I9Y2|THOC7_HUMAN	24 kDa	11	0	13	0		#DIV/0!	#DIV/0!
Copine-3 OS=Homo sapiens GN=CPNE3 PE=1 SV=1	sp|O75131|CPNE3_HUMAN	60 kDa	11	5	13	0		2.2	#DIV/0!
X-ray repair cross-complementing protein 6 OS=Homo sapiens GN=XRCC6 PE=1 SV=2	sp|P12956|XRCC6_HUMAN	70 kDa	55	19	65	6		2.89474	10.8333
Transducin beta-like protein 3 OS=Homo sapiens GN=TBL3 PE=1 SV=2	sp|Q12788|TBL3_HUMAN	89 kDa	27	7	32	2		3.85714	16
N-acetyltransferase 10 OS=Homo sapiens GN=NAT10 PE=1 SV=2	sp|Q9H0A0|NAT10_HUMAN	116 kDa	54	21	64	17		2.57143	3.76471
Structural maintenance of chromosomes protein 1A OS=Homo sapiens GN=SMC1A PE=1 SV=2	sp|Q14683|SMC1A_HUMAN	143 kDa	169	6	201	18		28.1667	11.1667
Cohesin subunit SA-2 OS=Homo sapiens GN=STAG2 PE=1 SV=3	sp|Q8N3U4|STAG2_HUMAN	141 kDa	47	0	56	0		#DIV/0!	#DIV/0!
Integrator complex subunit 8 OS=Homo sapiens GN=INTS8 PE=1 SV=1	sp|Q75QN2|INT8_HUMAN	113 kDa	10	0	12	0		#DIV/0!	#DIV/0!
Retinoblastoma-associated protein OS=Homo sapiens GN=RB1 PE=1 SV=2	sp|P06400|RB_HUMAN	106 kDa	10	0	12	0		#DIV/0!	#DIV/0!
General transcription factor 3C polypeptide 2 OS=Homo sapiens GN=GTF3C2 PE=1 SV=2	sp|Q8WUA4|TF3C2_HUMAN	101 kDa	5	0	6	0		#DIV/0!	#DIV/0!
Zinc finger protein 22 OS=Homo sapiens GN=ZNF22 PE=1 SV=3	sp|P17026|ZNF22_HUMAN	26 kDa	5	0	6	0		#DIV/0!	#DIV/0!
Nuclear factor NF-kappa-B p105 subunit OS=Homo sapiens GN=NFKB1 PE=1 SV=2	sp|P19838|NFKB1_HUMAN	105 kDa	5	0	6	0		#DIV/0!	#DIV/0!
E3 ubiquitin/ISG15 ligase TRIM25 OS=Homo sapiens GN=TRIM25 PE=1 SV=2	sp|Q14258|TRI25_HUMAN	71 kDa	5	0	6	0		#DIV/0!	#DIV/0!
Transmembrane protein 43 OS=Homo sapiens GN=TMEM43 PE=1 SV=1	sp|Q9BTV4|TMM43_HUMAN	45 kDa	5	0	6	0		#DIV/0!	#DIV/0!
U6 snRNA-associated Sm-like protein LSm6 OS=Homo sapiens GN=LSM6 PE=1 SV=1	sp|P62312|LSM6_HUMAN	9 kDa	5	0	6	0		#DIV/0!	#DIV/0!
Replication factor C subunit 3 OS=Homo sapiens GN=RFC3 PE=1 SV=2	sp|P40938|RFC3_HUMAN	41 kDa	5	0	6	0		#DIV/0!	#DIV/0!
SWI/SNF-related matrix-associated actin-dependent regulator of chromatin subfamily D member 2 OS=Homo sapiens GN=SMARCD2 PE=1 SV=3	sp|Q92925|SMRD2_HUMAN	59 kDa	5	0	6	0		#DIV/0!	#DIV/0!
Dynein light chain 1, cytoplasmic OS=Homo sapiens GN=DYNLL1 PE=1 SV=1	sp|P63167|DYL1_HUMAN	10 kDa	25	6	30	8		4.16667	3.75
Serine/arginine-rich splicing factor 10 OS=Homo sapiens GN=SRSF10 PE=1 SV=1	sp|O75494|SRS10_HUMAN	31 kDa	19	0	23	0		#DIV/0!	#DIV/0!
Procollagen-lysine,2-oxoglutarate 5-dioxygenase 1 OS=Homo sapiens GN=PLOD1 PE=1 SV=2	sp|Q02809|PLOD1_HUMAN	84 kDa	38	20	46	17		1.9	2.70588
Cysteine and glycine-rich protein 2 OS=Homo sapiens GN=CSRP2 PE=1 SV=3	sp|Q16527|CSRP2_HUMAN	21 kDa	28	15	34	4		1.86667	8.5
Collagen alpha-1(VI) chain OS=Homo sapiens GN=COL6A1 PE=1 SV=3	sp|P12109|CO6A1_HUMAN	109 kDa	145	92	177	107		1.57609	1.65421
Mitochondrial 2-oxoglutarate/malate carrier protein OS=Homo sapiens GN=SLC25A11 PE=1 SV=3	sp|Q02978|M2OM_HUMAN	34 kDa	9	0	11	2		#DIV/0!	5.5
Peptidyl-prolyl cis-trans isomerase A OS=Homo sapiens GN=PPIA PE=1 SV=2	sp|P62937|PPIA_HUMAN	18 kDa	9	3	11	3		3	3.66667
Pre-mRNA-processing factor 6 OS=Homo sapiens GN=PRPF6 PE=1 SV=1	sp|O94906|PRP6_HUMAN	107 kDa	81	36	99	42		2.25	2.35714
mRNA turnover protein 4 homolog OS=Homo sapiens GN=MRTO4 PE=1 SV=2	sp|Q9UKD2|MRT4_HUMAN	28 kDa	31	0	38	0		#DIV/0!	#DIV/0!
Heterogeneous nuclear ribonucleoprotein U-like protein 2 OS=Homo sapiens GN=HNRNPUL2 PE=1 SV=1	sp|Q1KMD3|HNRL2_HUMAN	85 kDa	97	43	120	48		2.25581	2.5
Ribosomal L1 domain-containing protein 1 OS=Homo sapiens GN=RSL1D1 PE=1 SV=3	sp|O76021|RL1D1_HUMAN	55 kDa	107	19	133	20		5.63158	6.65
60S ribosomal protein L18 OS=Homo sapiens GN=RPL18 PE=1 SV=2	sp|Q07020|RL18_HUMAN	22 kDa	82	24	102	25		3.41667	4.08
Cohesin subunit SA-1 OS=Homo sapiens GN=STAG1 PE=1 SV=3	sp|Q8WVM7|STAG1_HUMAN	144 kDa	45	0	56	0		#DIV/0!	#DIV/0!
Uracil-DNA glycosylase OS=Human herpesvirus 1 (strain 17) GN=UL2 PE=1 SV=1	sp|P10186|UNG_HHV11	36 kDa	45	12	56	8		3.75	7
Sister chromatid cohesion protein PDS5 homolog B OS=Homo sapiens GN=PDS5B PE=1 SV=1	sp|Q9NTI5|PDS5B_HUMAN	165 kDa	117	2	146	0		58.5	#DIV/0!
THO complex subunit 1 OS=Homo sapiens GN=THOC1 PE=1 SV=1	sp|Q96FV9|THOC1_HUMAN	76 kDa	16	0	20	0		#DIV/0!	#DIV/0!
Runt-related transcription factor 1 OS=Homo sapiens GN=RUNX1 PE=1 SV=3	sp|Q01196|RUNX1_HUMAN	49 kDa	8	0	10	0		#DIV/0!	#DIV/0!
Mediator of RNA polymerase II transcription subunit 11 OS=Homo sapiens GN=MED11 PE=1 SV=2	sp|Q9P086|MED11_HUMAN	13 kDa	8	0	10	0		#DIV/0!	#DIV/0!
26S protease regulatory subunit 6B OS=Homo sapiens GN=PSMC4 PE=1 SV=2	sp|P43686|PRS6B_HUMAN	47 kDa	4	0	5	0		#DIV/0!	#DIV/0!
Translocon-associated protein subunit delta OS=Homo sapiens GN=SSR4 PE=1 SV=1	sp|P51571|SSRD_HUMAN	19 kDa	4	0	5	0		#DIV/0!	#DIV/0!
Syndecan-2 OS=Homo sapiens GN=SDC2 PE=1 SV=2	sp|P34741|SDC2_HUMAN	22 kDa	4	0	5	0		#DIV/0!	#DIV/0!
Serine/arginine-rich splicing factor 2 OS=Homo sapiens GN=SRSF2 PE=1 SV=4	sp|Q01130|SRSF2_HUMAN	25 kDa	4	0	5	0		#DIV/0!	#DIV/0!
Bystin OS=Homo sapiens GN=BYSL PE=1 SV=3	sp|Q13895|BYST_HUMAN	50 kDa	4	0	5	0		#DIV/0!	#DIV/0!
Mediator of RNA polymerase II transcription subunit 7 OS=Homo sapiens GN=MED7 PE=1 SV=1	sp|O43513|MED7_HUMAN	27 kDa	4	0	5	0		#DIV/0!	#DIV/0!
Cartilage-associated protein OS=Homo sapiens GN=CRTAP PE=1 SV=1	sp|O75718|CRTAP_HUMAN	47 kDa	4	2	5	0		2	#DIV/0!
Eukaryotic translation initiation factor 4E OS=Homo sapiens GN=EIF4E PE=1 SV=2	sp|P06730|IF4E_HUMAN	25 kDa	4	2	5	0		2	#DIV/0!
Dolichyl-diphosphooligosaccharide--protein glycosyltransferase subunit DAD1 OS=Homo sapiens GN=DAD1 PE=1 SV=3	sp|P61803|DAD1_HUMAN	12 kDa	4	2	5	0		2	#DIV/0!
Ribosome biogenesis protein BRX1 homolog OS=Homo sapiens GN=BRIX1 PE=1 SV=2	sp|Q8TDN6|BRX1_HUMAN	41 kDa	44	6	55	2		7.33333	27.5
Probable DNA dC->dU-editing enzyme APOBEC-3C OS=Homo sapiens GN=APOBEC3C PE=1 SV=2	sp|Q9NRW3|ABC3C_HUMAN	23 kDa	24	7	30	5		3.42857	6
Mitogen-activated protein kinase kinase kinase kinase 4 OS=Homo sapiens GN=MAP4K4 PE=1 SV=2	sp|O95819|M4K4_HUMAN	142 kDa	12	4	15	5		3	3
Inhibitor of nuclear factor kappa-B kinase-interacting protein OS=Homo sapiens GN=IKBIP PE=1 SV=1	sp|Q70UQ0|IKIP_HUMAN	39 kDa	8	5	10	4		1.6	2.5
Lamin-B2 OS=Homo sapiens GN=LMNB2 PE=1 SV=3	sp|Q03252|LMNB2_HUMAN	68 kDa	96	43	120	66		2.23256	1.81818
Protein polybromo-1 OS=Homo sapiens GN=PBRM1 PE=1 SV=1	sp|Q86U86|PB1_HUMAN	193 kDa	15	0	19	0		#DIV/0!	#DIV/0!
Recombining binding protein suppressor of hairless OS=Homo sapiens GN=RBPJ PE=1 SV=3	sp|Q06330|SUH_HUMAN	56 kDa	26	0	33	0		#DIV/0!	#DIV/0!
Heterogeneous nuclear ribonucleoprotein H3 OS=Homo sapiens GN=HNRNPH3 PE=1 SV=2	sp|P31942|HNRH3_HUMAN	37 kDa	63	30	80	33		2.1	2.42424
Pre-mRNA-processing-splicing factor 8 OS=Homo sapiens GN=PRPF8 PE=1 SV=2	sp|Q6P2Q9|PRP8_HUMAN	274 kDa	224	99	285	111		2.26263	2.56757
WD repeat-containing protein 5 OS=Homo sapiens GN=WDR5 PE=1 SV=1	sp|P61964|WDR5_HUMAN	37 kDa	11	0	14	0		#DIV/0!	#DIV/0!
Structural maintenance of chromosomes flexible hinge domain-containing protein 1 OS=Homo sapiens GN=SMCHD1 PE=1 SV=2	sp|A6NHR9|SMHD1_HUMAN	226 kDa	62	21	79	11		2.95238	7.18182
Heterogeneous nuclear ribonucleoprotein Q OS=Homo sapiens GN=SYNCRIP PE=1 SV=2	sp|O60506|HNRPQ_HUMAN	70 kDa	115	71	147	77		1.61972	1.90909
CREB-binding protein OS=Homo sapiens GN=CREBBP PE=1 SV=3	sp|Q92793|CBP_HUMAN	265 kDa	14	0	18	0		#DIV/0!	#DIV/0!
U2 small nuclear ribonucleoprotein A' OS=Homo sapiens GN=SNRPA1 PE=1 SV=2	sp|P09661|RU2A_HUMAN	28 kDa	14	4	18	6		3.5	3
DBIRD complex subunit KIAA1967 OS=Homo sapiens GN=KIAA1967 PE=1 SV=2	sp|Q8N163|K1967_HUMAN	103 kDa	7	4	9	6		1.75	1.5
X-ray repair cross-complementing protein 5 OS=Homo sapiens GN=XRCC5 PE=1 SV=3	sp|P13010|XRCC5_HUMAN	83 kDa	101	49	130	15		2.06122	8.66667
TAR DNA-binding protein 43 OS=Homo sapiens GN=TARDBP PE=1 SV=1	sp|Q13148|TADBP_HUMAN	45 kDa	17	3	22	6		5.66667	3.66667
Chromobox protein homolog 5 OS=Homo sapiens GN=CBX5 PE=1 SV=1	sp|P45973|CBX5_HUMAN	22 kDa	10	0	13	0		#DIV/0!	#DIV/0!
Histone-binding protein RBBP7 OS=Homo sapiens GN=RBBP7 PE=1 SV=1	sp|Q16576|RBBP7_HUMAN	48 kDa	10	0	13	0		#DIV/0!	#DIV/0!
MKI67 FHA domain-interacting nucleolar phosphoprotein OS=Homo sapiens GN=MKI67IP PE=1 SV=1	sp|Q9BYG3|MK67I_HUMAN	34 kDa	10	2	13	0		5	#DIV/0!
Interleukin enhancer-binding factor 2 OS=Homo sapiens GN=ILF2 PE=1 SV=2	sp|Q12905|ILF2_HUMAN	43 kDa	99	63	129	55		1.57143	2.34545
Gamma-interferon-inducible protein 16 OS=Homo sapiens GN=IFI16 PE=1 SV=3	sp|Q16666|IF16_HUMAN	88 kDa	23	0	30	0		#DIV/0!	#DIV/0!
Superkiller viralicidic activity 2-like 2 OS=Homo sapiens GN=SKIV2L2 PE=1 SV=3	sp|P42285|SK2L2_HUMAN	118 kDa	19	8	25	3		2.375	8.33333
116 kDa U5 small nuclear ribonucleoprotein component OS=Homo sapiens GN=EFTUD2 PE=1 SV=1	sp|Q15029|U5S1_HUMAN	109 kDa	69	31	91	41		2.22581	2.21951
Tyrosine-protein kinase BAZ1B OS=Homo sapiens GN=BAZ1B PE=1 SV=2	sp|Q9UIG0|BAZ1B_HUMAN	171 kDa	28	0	37	0		#DIV/0!	#DIV/0!
RNA-binding protein 25 OS=Homo sapiens GN=RBM25 PE=1 SV=3	sp|P49756|RBM25_HUMAN	100 kDa	21	0	28	0		#DIV/0!	#DIV/0!
Nipped-B-like protein OS=Homo sapiens GN=NIPBL PE=1 SV=2	sp|Q6KC79|NIPBL_HUMAN	316 kDa	12	0	16	0		#DIV/0!	#DIV/0!
Tripartite terminase subunit UL15 OS=Human herpesvirus 1 (strain 17) GN=UL15 PE=1 SV=2	sp|P04295|TRM3_HHV11	81 kDa	6	0	8	0		#DIV/0!	#DIV/0!
Cleavage and polyadenylation specificity factor subunit 5 OS=Homo sapiens GN=NUDT21 PE=1 SV=1	sp|O43809|CPSF5_HUMAN	26 kDa	9	5	12	0		1.8	#DIV/0!
Very-long-chain enoyl-CoA reductase OS=Homo sapiens GN=TECR PE=1 SV=1	sp|Q9NZ01|TECR_HUMAN	36 kDa	24	2	32	5		12	6.4
Protein US2 OS=Human herpesvirus 1 (strain 17) GN=US2 PE=1 SV=3	sp|P06485|US02_HHV11	32 kDa	6	0	8	2		#DIV/0!	4
Transient receptor potential cation channel subfamily V member 2 OS=Homo sapiens GN=TRPV2 PE=1 SV=1	sp|Q9Y5S1|TRPV2_HUMAN	86 kDa	15	6	20	7		2.5	2.85714
Replication origin-binding protein OS=Human herpesvirus 1 (strain 17) GN=UL9 PE=1 SV=1	sp|P10193|OBP_HHV11	94 kDa	255	24	341	36		10.625	9.47222
DNA ligase 3 OS=Homo sapiens GN=LIG3 PE=1 SV=2	sp|P49916|DNLI3_HUMAN	113 kDa	53	0	71	0		#DIV/0!	#DIV/0!
Signal recognition particle receptor subunit alpha OS=Homo sapiens GN=SRPR PE=1 SV=2	sp|P08240|SRPR_HUMAN	70 kDa	32	0	43	0		#DIV/0!	#DIV/0!
Mitotic checkpoint protein BUB3 OS=Homo sapiens GN=BUB3 PE=1 SV=1	sp|O43684|BUB3_HUMAN	37 kDa	20	10	27	5		2	5.4
Mediator of RNA polymerase II transcription subunit 27 OS=Homo sapiens GN=MED27 PE=1 SV=1	sp|Q6P2C8|MED27_HUMAN	35 kDa	11	0	15	0		#DIV/0!	#DIV/0!
Apoptosis inhibitor 5 OS=Homo sapiens GN=API5 PE=1 SV=3	sp|Q9BZZ5|API5_HUMAN	59 kDa	11	2	15	0		5.5	#DIV/0!
Regulator of chromosome condensation OS=Homo sapiens GN=RCC1 PE=1 SV=1	sp|P18754|RCC1_HUMAN	45 kDa	19	9	26	6		2.11111	4.33333
DNA damage-binding protein 1 OS=Homo sapiens GN=DDB1 PE=1 SV=1	sp|Q16531|DDB1_HUMAN	127 kDa	16	4	22	0		4	#DIV/0!
ER lumen protein retaining receptor 3 OS=Homo sapiens GN=KDELR3 PE=2 SV=1	sp|O43731|ERD23_HUMAN	25 kDa	8	3	11	3		2.66667	3.66667
Eukaryotic translation initiation factor 6 OS=Homo sapiens GN=EIF6 PE=1 SV=1	sp|P56537|IF6_HUMAN	27 kDa	13	5	18	8		2.6	2.25
Small nuclear ribonucleoprotein G OS=Homo sapiens GN=SNRPG PE=1 SV=1	sp|P62308|RUXG_HUMAN	8 kDa	5	0	7	0		#DIV/0!	#DIV/0!
Protein HIRA OS=Homo sapiens GN=HIRA PE=1 SV=2	sp|P54198|HIRA_HUMAN	112 kDa	5	0	7	0		#DIV/0!	#DIV/0!
WD repeat-containing protein 36 OS=Homo sapiens GN=WDR36 PE=1 SV=1	sp|Q8NI36|WDR36_HUMAN	105 kDa	15	2	21	0		7.5	#DIV/0!
Nuclear factor 1 C-type OS=Homo sapiens GN=NFIC PE=1 SV=2	sp|P08651|NFIC_HUMAN	56 kDa	29	0	41	0		#DIV/0!	#DIV/0!
Insulin-like growth factor 2 mRNA-binding protein 2 OS=Homo sapiens GN=IGF2BP2 PE=1 SV=2	sp|Q9Y6M1|IF2B2_HUMAN	66 kDa	29	19	41	17		1.52632	2.41176
78 kDa glucose-regulated protein OS=Homo sapiens GN=HSPA5 PE=1 SV=2	sp|P11021|GRP78_HUMAN	72 kDa	31	17	44	13		1.82353	3.38462
Mediator of RNA polymerase II transcription subunit 20 OS=Homo sapiens GN=MED20 PE=1 SV=1	sp|Q9H944|MED20_HUMAN	23 kDa	7	0	10	0		#DIV/0!	#DIV/0!
Surfeit locus protein 4 OS=Homo sapiens GN=SURF4 PE=1 SV=3	sp|O15260|SURF4_HUMAN	30 kDa	7	3	10	0		2.33333	#DIV/0!
ADP/ATP translocase 2 OS=Homo sapiens GN=SLC25A5 PE=1 SV=7	sp|P05141|ADT2_HUMAN	33 kDa	51	9	73	0		5.66667	#DIV/0!
Lamin-B1 OS=Homo sapiens GN=LMNB1 PE=1 SV=2	sp|P20700|LMNB1_HUMAN	66 kDa	71	44	102	38		1.61364	2.68421
Nucleolar GTP-binding protein 1 OS=Homo sapiens GN=GTPBP4 PE=1 SV=3	sp|Q9BZE4|NOG1_HUMAN	74 kDa	32	8	46	9		4	5.11111
Transcription activator BRG1 OS=Homo sapiens GN=SMARCA4 PE=1 SV=2	sp|P51532|SMCA4_HUMAN	185 kDa	73	14	105	19		5.21429	5.52632
Mediator of RNA polymerase II transcription subunit 12 OS=Homo sapiens GN=MED12 PE=1 SV=4	sp|Q93074|MED12_HUMAN	243 kDa	43	0	62	0		#DIV/0!	#DIV/0!
40S ribosomal protein S23 OS=Homo sapiens GN=RPS23 PE=1 SV=3	sp|P62266|RS23_HUMAN	16 kDa	38	16	55	14		2.375	3.92857
Transformer-2 protein homolog beta OS=Homo sapiens GN=TRA2B PE=1 SV=1	sp|P62995|TRA2B_HUMAN	34 kDa	22	0	32	0		#DIV/0!	#DIV/0!
Integrator complex subunit 3 OS=Homo sapiens GN=INTS3 PE=1 SV=1	sp|Q68E01|INT3_HUMAN	118 kDa	24	0	35	0		#DIV/0!	#DIV/0!
Actin-like protein 6A OS=Homo sapiens GN=ACTL6A PE=1 SV=1	sp|O96019|ACL6A_HUMAN	47 kDa	13	2	19	0		6.5	#DIV/0!
Transformation/transcription domain-associated protein OS=Homo sapiens GN=TRRAP PE=1 SV=3	sp|Q9Y4A5|TRRAP_HUMAN	438 kDa	136	5	200	6		27.2	33.3333
Serine/threonine-protein kinase tousled-like 2 OS=Homo sapiens GN=TLK2 PE=1 SV=2	sp|Q86UE8|TLK2_HUMAN	88 kDa	19	0	28	0		#DIV/0!	#DIV/0!
Chromodomain-helicase-DNA-binding protein 4 OS=Homo sapiens GN=CHD4 PE=1 SV=2	sp|Q14839|CHD4_HUMAN	218 kDa	130	13	192	9		10	21.3333
ATP-binding cassette sub-family D member 3 OS=Homo sapiens GN=ABCD3 PE=1 SV=1	sp|P28288|ABCD3_HUMAN	75 kDa	48	8	71	7		6	10.1429
Histone-binding protein RBBP4 OS=Homo sapiens GN=RBBP4 PE=1 SV=3	sp|Q09028|RBBP4_HUMAN	48 kDa	50	5	74	4		10	18.5
ELAV-like protein 1 OS=Homo sapiens GN=ELAVL1 PE=1 SV=2	sp|Q15717|ELAV1_HUMAN	36 kDa	52	19	77	23		2.73684	3.34783
Heterogeneous nuclear ribonucleoprotein D-like OS=Homo sapiens GN=HNRPDL PE=1 SV=3	sp|O14979|HNRDL_HUMAN	46 kDa	41	19	61	28		2.15789	2.17857
Proline-, glutamic acid- and leucine-rich protein 1 OS=Homo sapiens GN=PELP1 PE=1 SV=2	sp|Q8IZL8|PELP1_HUMAN	120 kDa	43	4	64	6		10.75	10.6667
Pre-mRNA-processing factor 19 OS=Homo sapiens GN=PRPF19 PE=1 SV=1	sp|Q9UMS4|PRP19_HUMAN	55 kDa	49	28	73	24		1.75	3.04167
RNA-binding protein 8A OS=Homo sapiens GN=RBM8A PE=1 SV=1	sp|Q9Y5S9|RBM8A_HUMAN	20 kDa	6	0	9	0		#DIV/0!	#DIV/0!
Exosome complex component RRP41 OS=Homo sapiens GN=EXOSC4 PE=1 SV=3	sp|Q9NPD3|EXOS4_HUMAN	26 kDa	4	0	6	0		#DIV/0!	#DIV/0!
Signal recognition particle 14 kDa protein OS=Homo sapiens GN=SRP14 PE=1 SV=2	sp|P37108|SRP14_HUMAN	15 kDa	4	0	6	0		#DIV/0!	#DIV/0!
Brain-specific angiogenesis inhibitor 1-associated protein 2 OS=Homo sapiens GN=BAIAP2 PE=1 SV=1	sp|Q9UQB8|BAIP2_HUMAN	61 kDa	4	0	6	0		#DIV/0!	#DIV/0!
WD repeat-containing protein 18 OS=Homo sapiens GN=WDR18 PE=1 SV=2	sp|Q9BV38|WDR18_HUMAN	47 kDa	14	2	21	4		7	5.25
Small nuclear ribonucleoprotein Sm D2 OS=Homo sapiens GN=SNRPD2 PE=1 SV=1	sp|P62316|SMD2_HUMAN	14 kDa	20	3	30	8		6.66667	3.75
26S proteasome non-ATPase regulatory subunit 3 OS=Homo sapiens GN=PSMD3 PE=1 SV=2	sp|O43242|PSMD3_HUMAN	61 kDa	6	0	9	3		#DIV/0!	3
Very-long-chain (3R)-3-hydroxyacyl-[acyl-carrier protein] dehydratase 3 OS=Homo sapiens GN=PTPLAD1 PE=1 SV=2	sp|Q9P035|HACD3_HUMAN	43 kDa	12	2	18	7		6	2.57143
Polymerase I and transcript release factor OS=Homo sapiens GN=PTRF PE=1 SV=1	sp|Q6NZI2|PTRF_HUMAN	43 kDa	30	12	45	23		2.5	1.95652
SWI/SNF-related matrix-associated actin-dependent regulator of chromatin subfamily A member 5 OS=Homo sapiens GN=SMARCA5 PE=1 SV=1	sp|O60264|SMCA5_HUMAN	122 kDa	108	24	164	28		4.5	5.85714
Histone deacetylase 2 OS=Homo sapiens GN=HDAC2 PE=1 SV=2	sp|Q92769|HDAC2_HUMAN	55 kDa	58	0	89	0		#DIV/0!	#DIV/0!
RuvB-like 1 OS=Homo sapiens GN=RUVBL1 PE=1 SV=1	sp|Q9Y265|RUVB1_HUMAN	50 kDa	52	6	80	13		8.66667	6.15385
General transcription factor 3C polypeptide 4 OS=Homo sapiens GN=GTF3C4 PE=1 SV=2	sp|Q9UKN8|TF3C4_HUMAN	92 kDa	11	0	17	0		#DIV/0!	#DIV/0!
Zinc finger protein 579 OS=Homo sapiens GN=ZNF579 PE=1 SV=2	sp|Q8NAF0|ZN579_HUMAN	61 kDa	20	0	31	0		#DIV/0!	#DIV/0!
Paired amphipathic helix protein Sin3a OS=Homo sapiens GN=SIN3A PE=1 SV=2	sp|Q96ST3|SIN3A_HUMAN	145 kDa	27	0	42	0		#DIV/0!	#DIV/0!
Histone acetyltransferase p300 OS=Homo sapiens GN=EP300 PE=1 SV=2	sp|Q09472|EP300_HUMAN	264 kDa	16	0	25	0		#DIV/0!	#DIV/0!
E1A-binding protein p400 OS=Homo sapiens GN=EP400 PE=1 SV=4	sp|Q96L91|EP400_HUMAN	343 kDa	7	0	11	0		#DIV/0!	#DIV/0!
General transcription factor IIH subunit 4 OS=Homo sapiens GN=GTF2H4 PE=2 SV=1	sp|Q92759|TF2H4_HUMAN	52 kDa	7	0	11	0		#DIV/0!	#DIV/0!
Zinc finger protein 800 OS=Homo sapiens GN=ZNF800 PE=1 SV=1	sp|Q2TB10|ZN800_HUMAN	75 kDa	7	0	11	0		#DIV/0!	#DIV/0!
Protein mago nashi homolog 2 OS=Homo sapiens GN=MAGOHB PE=1 SV=1	sp|Q96A72|MGN2_HUMAN	17 kDa	14	3	22	4		4.66667	5.5
U3 small nucleolar RNA-associated protein 18 homolog OS=Homo sapiens GN=UTP18 PE=1 SV=3	sp|Q9Y5J1|UTP18_HUMAN	62 kDa	12	0	19	0		#DIV/0!	#DIV/0!
Putative pre-mRNA-splicing factor ATP-dependent RNA helicase DHX15 OS=Homo sapiens GN=DHX15 PE=1 SV=2	sp|O43143|DHX15_HUMAN	91 kDa	39	13	62	18		3	3.44444
Protein MAK16 homolog OS=Homo sapiens GN=MAK16 PE=1 SV=2	sp|Q9BXY0|MAK16_HUMAN	35 kDa	5	0	8	0		#DIV/0!	#DIV/0!
Mediator of RNA polymerase II transcription subunit 18 OS=Homo sapiens GN=MED18 PE=1 SV=1	sp|Q9BUE0|MED18_HUMAN	24 kDa	5	0	8	0		#DIV/0!	#DIV/0!
Structural maintenance of chromosomes protein 6 OS=Homo sapiens GN=SMC6 PE=1 SV=2	sp|Q96SB8|SMC6_HUMAN	126 kDa	5	0	8	0		#DIV/0!	#DIV/0!
Mediator of RNA polymerase II transcription subunit 6 OS=Homo sapiens GN=MED6 PE=1 SV=2	sp|O75586|MED6_HUMAN	28 kDa	5	0	8	0		#DIV/0!	#DIV/0!
Kinesin-like protein KIF2A OS=Homo sapiens GN=KIF2A PE=1 SV=3	sp|O00139|KIF2A_HUMAN	80 kDa	5	2	8	0		2.5	#DIV/0!
DNA helicase INO80 OS=Homo sapiens GN=INO80 PE=1 SV=2	sp|Q9ULG1|INO80_HUMAN	177 kDa	13	0	21	0		#DIV/0!	#DIV/0!
60S ribosome subunit biogenesis protein NIP7 homolog OS=Homo sapiens GN=NIP7 PE=1 SV=1	sp|Q9Y221|NIP7_HUMAN	20 kDa	8	0	13	0		#DIV/0!	#DIV/0!
Proteasome subunit alpha type-2 OS=Homo sapiens GN=PSMA2 PE=1 SV=2	sp|P25787|PSA2_HUMAN	26 kDa	8	4	13	3		2	4.33333
Metastasis-associated protein MTA2 OS=Homo sapiens GN=MTA2 PE=1 SV=1	sp|O94776|MTA2_HUMAN	75 kDa	53	0	87	0		#DIV/0!	#DIV/0!
Cyclin-dependent kinase inhibitor 1 OS=Homo sapiens GN=CDKN1A PE=1 SV=3	sp|P38936|CDN1A_HUMAN	18 kDa	9	0	15	0		#DIV/0!	#DIV/0!
Upstream-binding protein 1 OS=Homo sapiens GN=UBP1 PE=2 SV=1	sp|Q9NZI7|UBIP1_HUMAN	60 kDa	9	0	15	0		#DIV/0!	#DIV/0!
PHD finger-like domain-containing protein 5A OS=Homo sapiens GN=PHF5A PE=1 SV=1	sp|Q7RTV0|PHF5A_HUMAN	12 kDa	6	0	10	0		#DIV/0!	#DIV/0!
Probable ATP-dependent RNA helicase DDX46 OS=Homo sapiens GN=DDX46 PE=1 SV=2	sp|Q7L014|DDX46_HUMAN	117 kDa	3	0	5	0		#DIV/0!	#DIV/0!
Cirhin OS=Homo sapiens GN=CIRH1A PE=1 SV=1	sp|Q969X6|CIR1A_HUMAN	77 kDa	3	0	5	0		#DIV/0!	#DIV/0!
26S protease regulatory subunit 10B OS=Homo sapiens GN=PSMC6 PE=1 SV=1	sp|P62333|PRS10_HUMAN	44 kDa	3	0	5	0		#DIV/0!	#DIV/0!
Calcium uniporter protein, mitochondrial OS=Homo sapiens GN=MCU PE=1 SV=1	sp|Q8NE86|MCU_HUMAN	40 kDa	3	0	5	0		#DIV/0!	#DIV/0!
Rho-related GTP-binding protein RhoC OS=Homo sapiens GN=RHOC PE=1 SV=1	sp|P08134|RHOC_HUMAN	22 kDa	3	0	5	0		#DIV/0!	#DIV/0!
Mediator of RNA polymerase II transcription subunit 29 OS=Homo sapiens GN=MED29 PE=1 SV=1	sp|Q9NX70|MED29_HUMAN	21 kDa	3	0	5	0		#DIV/0!	#DIV/0!
Transcription initiation factor TFIID subunit 12 OS=Homo sapiens GN=TAF12 PE=1 SV=1	sp|Q16514|TAF12_HUMAN	18 kDa	3	0	5	0		#DIV/0!	#DIV/0!
Translationally-controlled tumor protein OS=Homo sapiens GN=TPT1 PE=1 SV=1	sp|P13693|TCTP_HUMAN	20 kDa	3	2	5	0		1.5	#DIV/0!
Four and a half LIM domains protein 2 OS=Homo sapiens GN=FHL2 PE=1 SV=3	sp|Q14192|FHL2_HUMAN	32 kDa	6	2	10	2		3	5
Splicing factor U2AF 35 kDa subunit OS=Homo sapiens GN=U2AF1 PE=1 SV=3	sp|Q01081|U2AF1_HUMAN	28 kDa	6	2	10	3		3	3.33333
Bcl10-interacting CARD protein OS=Homo sapiens GN=C9orf89 PE=1 SV=1	sp|Q96LW7|BINCA_HUMAN	26 kDa	3	0	5	2		#DIV/0!	2.5
Dolichyl-diphosphooligosaccharide--protein glycosyltransferase 48 kDa subunit OS=Homo sapiens GN=DDOST PE=1 SV=4	sp|P39656|OST48_HUMAN	51 kDa	9	4	15	9		2.25	1.66667
Chromodomain-helicase-DNA-binding protein 3 OS=Homo sapiens GN=CHD3 PE=1 SV=3	sp|Q12873|CHD3_HUMAN	227 kDa	23	0	39	0		#DIV/0!	#DIV/0!
THO complex subunit 4 OS=Homo sapiens GN=ALYREF PE=1 SV=3	sp|Q86V81|THOC4_HUMAN	27 kDa	10	0	17	0		#DIV/0!	#DIV/0!
RRP12-like protein OS=Homo sapiens GN=RRP12 PE=1 SV=2	sp|Q5JTH9|RRP12_HUMAN	144 kDa	44	3	75	5		14.6667	15
U4/U6.U5 tri-snRNP-associated protein 2 OS=Homo sapiens GN=USP39 PE=1 SV=2	sp|Q53GS9|SNUT2_HUMAN	65 kDa	14	0	24	0		#DIV/0!	#DIV/0!
Ubiquitin-60S ribosomal protein L40 OS=Homo sapiens GN=UBA52 PE=1 SV=2	sp|P62987|RL40_HUMAN	15 kDa	7	0	12	0		#DIV/0!	#DIV/0!
Integrator complex subunit 1 OS=Homo sapiens GN=INTS1 PE=1 SV=2	sp|Q8N201|INT1_HUMAN	244 kDa	51	3	88	4		17	22
Metastasis-associated protein MTA1 OS=Homo sapiens GN=MTA1 PE=1 SV=2	sp|Q13330|MTA1_HUMAN	81 kDa	27	0	47	0		#DIV/0!	#DIV/0!
Mediator of RNA polymerase II transcription subunit 16 OS=Homo sapiens GN=MED16 PE=1 SV=2	sp|Q9Y2X0|MED16_HUMAN	97 kDa	20	0	35	0		#DIV/0!	#DIV/0!
Set1/Ash2 histone methyltransferase complex subunit ASH2 OS=Homo sapiens GN=ASH2L PE=1 SV=1	sp|Q9UBL3|ASH2L_HUMAN	69 kDa	4	0	7	0		#DIV/0!	#DIV/0!
S1 RNA-binding domain-containing protein 1 OS=Homo sapiens GN=SRBD1 PE=1 SV=2	sp|Q8N5C6|SRBD1_HUMAN	112 kDa	4	0	7	0		#DIV/0!	#DIV/0!
Putative RNA-binding protein 3 OS=Homo sapiens GN=RBM3 PE=1 SV=1	sp|P98179|RBM3_HUMAN	17 kDa	5	0	9	0		#DIV/0!	#DIV/0!
pre-rRNA processing protein FTSJ3 OS=Homo sapiens GN=FTSJ3 PE=1 SV=2	sp|Q8IY81|RRMJ3_HUMAN	97 kDa	20	3	36	0		6.66667	#DIV/0!
Histone deacetylase 1 OS=Homo sapiens GN=HDAC1 PE=1 SV=1	sp|Q13547|HDAC1_HUMAN	55 kDa	26	0	47	0		#DIV/0!	#DIV/0!
Host cell factor 1 OS=Homo sapiens GN=HCFC1 PE=1 SV=2	sp|P51610|HCFC1_HUMAN	209 kDa	16	0	29	0		#DIV/0!	#DIV/0!
Cyclin-dependent kinase 9 OS=Homo sapiens GN=CDK9 PE=1 SV=3	sp|P50750|CDK9_HUMAN	43 kDa	6	0	11	0		#DIV/0!	#DIV/0!
Phosphatidylserine synthase 1 OS=Homo sapiens GN=PTDSS1 PE=1 SV=1	sp|P48651|PTSS1_HUMAN	56 kDa	6	0	11	0		#DIV/0!	#DIV/0!
Tumor suppressor p53-binding protein 1 OS=Homo sapiens GN=TP53BP1 PE=1 SV=2	sp|Q12888|TP53B_HUMAN	214 kDa	12	0	22	3		#DIV/0!	7.33333
Splicing factor 3A subunit 3 OS=Homo sapiens GN=SF3A3 PE=1 SV=1	sp|Q12874|SF3A3_HUMAN	59 kDa	12	4	22	13		3	1.69231
General transcription factor II-I OS=Homo sapiens GN=GTF2I PE=1 SV=2	sp|P78347|GTF2I_HUMAN	112 kDa	31	4	57	9		7.75	6.33333
Serine/threonine-protein phosphatase 2A 65 kDa regulatory subunit A alpha isoform OS=Homo sapiens GN=PPP2R1A PE=1 SV=4	sp|P30153|2AAA_HUMAN	65 kDa	7	0	13	0		#DIV/0!	#DIV/0!
DNA mismatch repair protein Msh3 OS=Homo sapiens GN=MSH3 PE=1 SV=4	sp|P20585|MSH3_HUMAN	127 kDa	22	0	41	0		#DIV/0!	#DIV/0!
Mediator of RNA polymerase II transcription subunit 23 OS=Homo sapiens GN=MED23 PE=1 SV=2	sp|Q9ULK4|MED23_HUMAN	156 kDa	60	0	112	0		#DIV/0!	#DIV/0!
Proteasome subunit beta type-5 OS=Homo sapiens GN=PSMB5 PE=1 SV=3	sp|P28074|PSB5_HUMAN	28 kDa	8	3	15	3		2.66667	5
Proliferating cell nuclear antigen OS=Homo sapiens GN=PCNA PE=1 SV=1	sp|P12004|PCNA_HUMAN	29 kDa	44	9	83	12		4.88889	6.91667
Protein Red OS=Homo sapiens GN=IK PE=1 SV=3	sp|Q13123|RED_HUMAN	66 kDa	9	2	17	0		4.5	#DIV/0!
RuvB-like 2 OS=Homo sapiens GN=RUVBL2 PE=1 SV=3	sp|Q9Y230|RUVB2_HUMAN	51 kDa	39	6	74	5		6.5	14.8
Double-strand-break repair protein rad21 homolog OS=Homo sapiens GN=RAD21 PE=1 SV=2	sp|O60216|RAD21_HUMAN	72 kDa	20	0	38	0		#DIV/0!	#DIV/0!
General transcription factor 3C polypeptide 3 OS=Homo sapiens GN=GTF3C3 PE=1 SV=1	sp|Q9Y5Q9|TF3C3_HUMAN	101 kDa	10	0	19	0		#DIV/0!	#DIV/0!
Nuclear factor 1 X-type OS=Homo sapiens GN=NFIX PE=1 SV=2	sp|Q14938|NFIX_HUMAN	55 kDa	10	0	19	0		#DIV/0!	#DIV/0!
Annexin A1 OS=Homo sapiens GN=ANXA1 PE=1 SV=2	sp|P04083|ANXA1_HUMAN	39 kDa	38	23	73	21		1.65217	3.47619
Transcription intermediary factor 1-beta OS=Homo sapiens GN=TRIM28 PE=1 SV=5	sp|Q13263|TIF1B_HUMAN	89 kDa	69	0	133	3		#DIV/0!	44.3333
DNA repair protein RAD50 OS=Homo sapiens GN=RAD50 PE=1 SV=1	sp|Q92878|RAD50_HUMAN	154 kDa	17	0	33	0		#DIV/0!	#DIV/0!
Probable global transcription activator SNF2L1 OS=Homo sapiens GN=SMARCA1 PE=1 SV=2	sp|P28370|SMCA1_HUMAN	123 kDa	56	6	110	19		9.33333	5.78947
DNA mismatch repair protein Msh2 OS=Homo sapiens GN=MSH2 PE=1 SV=1	sp|P43246|MSH2_HUMAN	105 kDa	18	0	36	0		#DIV/0!	#DIV/0!
Probable global transcription activator SNF2L2 OS=Homo sapiens GN=SMARCA2 PE=1 SV=2	sp|P51531|SMCA2_HUMAN	181 kDa	18	0	36	0		#DIV/0!	#DIV/0!
Mediator of RNA polymerase II transcription subunit 31 OS=Homo sapiens GN=MED31 PE=1 SV=1	sp|Q9Y3C7|MED31_HUMAN	16 kDa	10	0	20	0		#DIV/0!	#DIV/0!
Integrator complex subunit 11 OS=Homo sapiens GN=CPSF3L PE=1 SV=2	sp|Q5TA45|INT11_HUMAN	68 kDa	6	0	12	0		#DIV/0!	#DIV/0!
Mediator of RNA polymerase II transcription subunit 22 OS=Homo sapiens GN=MED22 PE=1 SV=2	sp|Q15528|MED22_HUMAN	22 kDa	4	0	8	0		#DIV/0!	#DIV/0!
RNA-binding protein PNO1 OS=Homo sapiens GN=PNO1 PE=1 SV=1	sp|Q9NRX1|PNO1_HUMAN	28 kDa	4	0	8	0		#DIV/0!	#DIV/0!
Zinc finger protein 281 OS=Homo sapiens GN=ZNF281 PE=1 SV=1	sp|Q9Y2X9|ZN281_HUMAN	97 kDa	3	0	6	0		#DIV/0!	#DIV/0!
Peptidyl-prolyl cis-trans isomerase-like 1 OS=Homo sapiens GN=PPIL1 PE=1 SV=1	sp|Q9Y3C6|PPIL1_HUMAN	18 kDa	3	0	6	0		#DIV/0!	#DIV/0!
Methyl-CpG-binding domain protein 2 OS=Homo sapiens GN=MBD2 PE=1 SV=1	sp|Q9UBB5|MBD2_HUMAN	43 kDa	3	0	6	0		#DIV/0!	#DIV/0!
Core-binding factor subunit beta OS=Homo sapiens GN=CBFB PE=1 SV=2	sp|Q13951|PEBB_HUMAN	22 kDa	3	0	6	0		#DIV/0!	#DIV/0!
Mediator of RNA polymerase II transcription subunit 21 OS=Homo sapiens GN=MED21 PE=1 SV=1	sp|Q13503|MED21_HUMAN	16 kDa	3	0	6	0		#DIV/0!	#DIV/0!
Nucleolar protein 7 OS=Homo sapiens GN=NOL7 PE=1 SV=2	sp|Q9UMY1|NOL7_HUMAN	29 kDa	4	2	8	0		2	#DIV/0!
LEM domain-containing protein 2 OS=Homo sapiens GN=LEMD2 PE=1 SV=1	sp|Q8NC56|LEMD2_HUMAN	57 kDa	6	4	12	2		1.5	6
Proteasome subunit beta type-4 OS=Homo sapiens GN=PSMB4 PE=1 SV=4	sp|P28070|PSB4_HUMAN	29 kDa	3	0	6	2		#DIV/0!	3
Testis-expressed sequence 10 protein OS=Homo sapiens GN=TEX10 PE=1 SV=2	sp|Q9NXF1|TEX10_HUMAN	106 kDa	19	3	39	0		6.33333	#DIV/0!
Mediator of RNA polymerase II transcription subunit 24 OS=Homo sapiens GN=MED24 PE=1 SV=1	sp|O75448|MED24_HUMAN	110 kDa	25	0	52	0		#DIV/0!	#DIV/0!
Integrator complex subunit 2 OS=Homo sapiens GN=INTS2 PE=1 SV=2	sp|Q9H0H0|INT2_HUMAN	134 kDa	9	0	19	0		#DIV/0!	#DIV/0!
TFIIH basal transcription factor complex helicase XPD subunit OS=Homo sapiens GN=ERCC2 PE=1 SV=1	sp|P18074|ERCC2_HUMAN	87 kDa	6	0	13	0		#DIV/0!	#DIV/0!
Mediator of RNA polymerase II transcription subunit 30 OS=Homo sapiens GN=MED30 PE=1 SV=1	sp|Q96HR3|MED30_HUMAN	20 kDa	5	0	11	0		#DIV/0!	#DIV/0!
Nucleolar protein 11 OS=Homo sapiens GN=NOL11 PE=1 SV=1	sp|Q9H8H0|NOL11_HUMAN	81 kDa	10	0	22	2		#DIV/0!	11
Probable ATP-dependent RNA helicase DDX23 OS=Homo sapiens GN=DDX23 PE=1 SV=3	sp|Q9BUQ8|DDX23_HUMAN	96 kDa	21	0	47	10		#DIV/0!	4.7
Mediator of RNA polymerase II transcription subunit 14 OS=Homo sapiens GN=MED14 PE=1 SV=2	sp|O60244|MED14_HUMAN	161 kDa	41	0	92	0		#DIV/0!	#DIV/0!
Zinc finger protein 512 OS=Homo sapiens GN=ZNF512 PE=1 SV=2	sp|Q96ME7|ZN512_HUMAN	65 kDa	4	0	9	0		#DIV/0!	#DIV/0!
Mediator of RNA polymerase II transcription subunit 17 OS=Homo sapiens GN=MED17 PE=1 SV=2	sp|Q9NVC6|MED17_HUMAN	73 kDa	16	0	37	0		#DIV/0!	#DIV/0!
Ribosomal RNA small subunit methyltransferase NEP1 OS=Homo sapiens GN=EMG1 PE=1 SV=4	sp|Q92979|NEP1_HUMAN	27 kDa	3	0	7	0		#DIV/0!	#DIV/0!
Ribosomal biogenesis protein LAS1L OS=Homo sapiens GN=LAS1L PE=1 SV=2	sp|Q9Y4W2|LAS1L_HUMAN	83 kDa	3	0	7	0		#DIV/0!	#DIV/0!
Proteasome subunit alpha type-5 OS=Homo sapiens GN=PSMA5 PE=1 SV=3	sp|P28066|PSA5_HUMAN	26 kDa	3	0	7	0		#DIV/0!	#DIV/0!
Solute carrier family 35 member E1 OS=Homo sapiens GN=SLC35E1 PE=1 SV=2	sp|Q96K37|S35E1_HUMAN	45 kDa	3	0	7	2		#DIV/0!	3.5
Proteasome subunit beta type-3 OS=Homo sapiens GN=PSMB3 PE=1 SV=2	sp|P49720|PSB3_HUMAN	23 kDa	3	0	7	2		#DIV/0!	3.5
Proteasome subunit alpha type-7 OS=Homo sapiens GN=PSMA7 PE=1 SV=1	sp|O14818|PSA7_HUMAN	28 kDa	3	0	7	2		#DIV/0!	3.5
26S protease regulatory subunit 6A OS=Homo sapiens GN=PSMC3 PE=1 SV=3	sp|P17980|PRS6A_HUMAN	49 kDa	3	0	7	2		#DIV/0!	3.5
Pleiotropic regulator 1 OS=Homo sapiens GN=PLRG1 PE=1 SV=1	sp|O43660|PLRG1_HUMAN	57 kDa	5	0	12	0		#DIV/0!	#DIV/0!
Mediator of RNA polymerase II transcription subunit 15 OS=Homo sapiens GN=MED15 PE=1 SV=2	sp|Q96RN5|MED15_HUMAN	87 kDa	5	0	12	0		#DIV/0!	#DIV/0!
Transcription initiation factor TFIID subunit 1 OS=Homo sapiens GN=TAF1 PE=1 SV=2	sp|P21675|TAF1_HUMAN (+1)	213 kDa	5	0	12	0		#DIV/0!	#DIV/0!
Mediator of RNA polymerase II transcription subunit 1 OS=Homo sapiens GN=MED1 PE=1 SV=4	sp|Q15648|MED1_HUMAN	168 kDa	16	0	40	0		#DIV/0!	#DIV/0!
Packaging protein UL32 OS=Human herpesvirus 1 (strain 17) GN=UL32 PE=3 SV=1	sp|P10216|UL32_HHV11	64 kDa	2	0	5	0		#DIV/0!	#DIV/0!
Fibroblast growth factor 2 OS=Homo sapiens GN=FGF2 PE=1 SV=3	sp|P09038|FGF2_HUMAN	31 kDa	2	0	5	0		#DIV/0!	#DIV/0!
Melanoma-associated antigen G1 OS=Homo sapiens GN=NDNL2 PE=1 SV=1	sp|Q96MG7|MAGG1_HUMAN	34 kDa	2	0	5	0		#DIV/0!	#DIV/0!
F-box-like/WD repeat-containing protein TBL1XR1 OS=Homo sapiens GN=TBL1XR1 PE=1 SV=1	sp|Q9BZK7|TBL1R_HUMAN	56 kDa	2	0	5	0		#DIV/0!	#DIV/0!
Cyclin-C OS=Homo sapiens GN=CCNC PE=1 SV=2	sp|P24863|CCNC_HUMAN	33 kDa	2	0	5	0		#DIV/0!	#DIV/0!
Pinin OS=Homo sapiens GN=PNN PE=1 SV=4	sp|Q9H307|PININ_HUMAN	82 kDa	6	0	15	2		#DIV/0!	7.5
Beta-catenin-like protein 1 OS=Homo sapiens GN=CTNNBL1 PE=1 SV=1	sp|Q8WYA6|CTBL1_HUMAN	65 kDa	2	0	5	2		#DIV/0!	2.5
Integrator complex subunit 6 OS=Homo sapiens GN=INTS6 PE=1 SV=1	sp|Q9UL03|INT6_HUMAN	100 kDa	9	0	23	0		#DIV/0!	#DIV/0!
C-terminal-binding protein 2 OS=Homo sapiens GN=CTBP2 PE=1 SV=1	sp|P56545|CTBP2_HUMAN	49 kDa	12	0	31	0		#DIV/0!	#DIV/0!
TFIIH basal transcription factor complex helicase XPB subunit OS=Homo sapiens GN=ERCC3 PE=1 SV=1	sp|P19447|ERCC3_HUMAN	89 kDa	12	0	32	0		#DIV/0!	#DIV/0!
26S protease regulatory subunit 4 OS=Homo sapiens GN=PSMC1 PE=1 SV=1	sp|P62191|PRS4_HUMAN	49 kDa	3	0	8	0		#DIV/0!	#DIV/0!
Activity-dependent neuroprotector homeobox protein OS=Homo sapiens GN=ADNP PE=1 SV=1	sp|Q9H2P0|ADNP_HUMAN	124 kDa	4	0	11	0		#DIV/0!	#DIV/0!
Integrator complex subunit 5 OS=Homo sapiens GN=INTS5 PE=1 SV=1	sp|Q6P9B9|INT5_HUMAN	108 kDa	9	0	25	0		#DIV/0!	#DIV/0!
Transcription initiation factor TFIID subunit 2 OS=Homo sapiens GN=TAF2 PE=1 SV=3	sp|Q6P1X5|TAF2_HUMAN	137 kDa	5	0	14	0		#DIV/0!	#DIV/0!
Integrator complex subunit 7 OS=Homo sapiens GN=INTS7 PE=1 SV=1	sp|Q9NVH2|INT7_HUMAN	107 kDa	14	0	42	0		#DIV/0!	#DIV/0!
Zinc finger protein 384 OS=Homo sapiens GN=ZNF384 PE=1 SV=2	sp|Q8TF68|ZN384_HUMAN	63 kDa	5	0	15	0		#DIV/0!	#DIV/0!
Mediator of RNA polymerase II transcription subunit 25 OS=Homo sapiens GN=MED25 PE=1 SV=2	sp|Q71SY5|MED25_HUMAN	78 kDa	5	0	15	0		#DIV/0!	#DIV/0!
General transcription factor IIH subunit 1 OS=Homo sapiens GN=GTF2H1 PE=1 SV=1	sp|P32780|TF2H1_HUMAN	62 kDa	4	0	12	0		#DIV/0!	#DIV/0!
Transcription initiation factor TFIID subunit 9B OS=Homo sapiens GN=TAF9B PE=1 SV=1	sp|Q9HBM6|TAF9B_HUMAN	28 kDa	3	0	9	0		#DIV/0!	#DIV/0!
Metalloproteinase inhibitor 3 OS=Homo sapiens GN=TIMP3 PE=1 SV=2	sp|P35625|TIMP3_HUMAN	24 kDa	2	0	6	0		#DIV/0!	#DIV/0!
Ribosomal RNA processing protein 1 homolog A OS=Homo sapiens GN=RRP1 PE=1 SV=1	sp|P56182|RRP1_HUMAN	53 kDa	2	0	6	0		#DIV/0!	#DIV/0!
Lysine-specific histone demethylase 1A OS=Homo sapiens GN=KDM1A PE=1 SV=2	sp|O60341|KDM1A_HUMAN	93 kDa	20	4	60	0		5	#DIV/0!
Proteasome subunit alpha type-6 OS=Homo sapiens GN=PSMA6 PE=1 SV=1	sp|P60900|PSA6_HUMAN	27 kDa	3	2	9	0		1.5	#DIV/0!
Retinoblastoma-binding protein 5 OS=Homo sapiens GN=RBBP5 PE=1 SV=2	sp|Q15291|RBBP5_HUMAN	59 kDa	6	0	19	0		#DIV/0!	#DIV/0!
C-terminal-binding protein 1 OS=Homo sapiens GN=CTBP1 PE=1 SV=2	sp|Q13363|CTBP1_HUMAN	48 kDa	11	0	35	0		#DIV/0!	#DIV/0!
Integrator complex subunit 4 OS=Homo sapiens GN=INTS4 PE=1 SV=2	sp|Q96HW7|INT4_HUMAN	108 kDa	12	0	39	0		#DIV/0!	#DIV/0!
Alpha-globin transcription factor CP2 OS=Homo sapiens GN=TFCP2 PE=1 SV=2	sp|Q12800|TFCP2_HUMAN	57 kDa	8	0	26	0		#DIV/0!	#DIV/0!
Mediator of RNA polymerase II transcription subunit 4 OS=Homo sapiens GN=MED4 PE=1 SV=1	sp|Q9NPJ6|MED4_HUMAN	30 kDa	7	0	23	0		#DIV/0!	#DIV/0!
Zinc finger E-box-binding homeobox 1 OS=Homo sapiens GN=ZEB1 PE=1 SV=2	sp|P37275|ZEB1_HUMAN	124 kDa	7	0	28	0		#DIV/0!	#DIV/0!
Non-histone chromosomal protein HMG-14 OS=Homo sapiens GN=HMGN1 PE=1 SV=3	sp|P05114|HMGN1_HUMAN	11 kDa	2	0	8	0		#DIV/0!	#DIV/0!
Zinc finger MYM-type protein 2 OS=Homo sapiens GN=ZMYM2 PE=1 SV=1	sp|Q9UBW7|ZMYM2_HUMAN	155 kDa	2	0	8	0		#DIV/0!	#DIV/0!
Protein asunder homolog OS=Homo sapiens GN=Asun PE=1 SV=2	sp|Q9NVM9|ASUN_HUMAN	80 kDa	2	0	8	0		#DIV/0!	#DIV/0!
Ribonuclease P protein subunit p30 OS=Homo sapiens GN=RPP30 PE=1 SV=1	sp|P78346|RPP30_HUMAN	29 kDa	2	0	8	0		#DIV/0!	#DIV/0!
Mediator of RNA polymerase II transcription subunit 8 OS=Homo sapiens GN=MED8 PE=1 SV=2	sp|Q96G25|MED8_HUMAN	29 kDa	2	0	8	0		#DIV/0!	#DIV/0!
DNA repair protein complementing XP-C cells OS=Homo sapiens GN=XPC PE=1 SV=4	sp|Q01831|XPC_HUMAN	106 kDa	3	0	13	0		#DIV/0!	#DIV/0!
Integrator complex subunit 10 OS=Homo sapiens GN=INTS10 PE=1 SV=2	sp|Q9NVR2|INT10_HUMAN	82 kDa	5	0	22	0		#DIV/0!	#DIV/0!
Transcriptional repressor p66-beta OS=Homo sapiens GN=GATAD2B PE=1 SV=1	sp|Q8WXI9|P66B_HUMAN	65 kDa	2	0	9	0		#DIV/0!	#DIV/0!
Zinc finger and BTB domain-containing protein 7A OS=Homo sapiens GN=ZBTB7A PE=1 SV=1	sp|O95365|ZBT7A_HUMAN	61 kDa	2	0	14	0		#DIV/0!	#DIV/0!
Transcription initiation factor TFIID subunit 5 OS=Homo sapiens GN=TAF5 PE=1 SV=3	sp|Q15542|TAF5_HUMAN	87 kDa	2	0	15	0		#DIV/0!	#DIV/0!
Radixin OS=Homo sapiens GN=RDX PE=1 SV=1	sp|P35241|RADI_HUMAN	69 kDa	0	0	50	0		#DIV/0!	#DIV/0!
Serine/threonine-protein phosphatase PP1-gamma catalytic subunit OS=Homo sapiens GN=PPP1CC PE=1 SV=1	sp|P36873|PP1G_HUMAN	37 kDa	0	0	29	0		#DIV/0!	#DIV/0!
SWI/SNF complex subunit SMARCC1 OS=Homo sapiens GN=SMARCC1 PE=1 SV=3	sp|Q92922|SMRC1_HUMAN	123 kDa	0	0	27	0		#DIV/0!	#DIV/0!
Transcription initiation factor TFIID subunit 6 OS=Homo sapiens GN=TAF6 PE=1 SV=1	sp|P49848|TAF6_HUMAN	73 kDa	0	0	10	0		#DIV/0!	#DIV/0!
Mediator of RNA polymerase II transcription subunit 13 OS=Homo sapiens GN=MED13 PE=1 SV=3	sp|Q9UHV7|MED13_HUMAN	239 kDa	0	0	10	0		#DIV/0!	#DIV/0!
Polynucleotide 5'-hydroxyl-kinase NOL9 OS=Homo sapiens GN=NOL9 PE=1 SV=1	sp|Q5SY16|NOL9_HUMAN	79 kDa	0	0	8	0		#DIV/0!	#DIV/0!
Transcription factor p65 OS=Homo sapiens GN=RELA PE=1 SV=2	sp|Q04206|TF65_HUMAN	60 kDa	0	0	8	0		#DIV/0!	#DIV/0!
Zinc transporter 7 OS=Homo sapiens GN=SLC30A7 PE=1 SV=1	sp|Q8NEW0|ZNT7_HUMAN	42 kDa	0	0	7	0		#DIV/0!	#DIV/0!
Band 4.1-like protein 2 OS=Homo sapiens GN=EPB41L2 PE=1 SV=1	sp|O43491|E41L2_HUMAN	113 kDa	0	0	7	0		#DIV/0!	#DIV/0!
Histone-lysine N-methyltransferase EHMT2 OS=Homo sapiens GN=EHMT2 PE=1 SV=3	sp|Q96KQ7|EHMT2_HUMAN	132 kDa	0	0	6	0		#DIV/0!	#DIV/0!
Replication protein A 70 kDa DNA-binding subunit OS=Homo sapiens GN=RPA1 PE=1 SV=2	sp|P27694|RFA1_HUMAN	68 kDa	0	0	6	0		#DIV/0!	#DIV/0!
UAP56-interacting factor OS=Homo sapiens GN=FYTTD1 PE=1 SV=3	sp|Q96QD9|UIF_HUMAN	36 kDa	0	0	6	0		#DIV/0!	#DIV/0!
G1/S-specific cyclin-D3 OS=Homo sapiens GN=CCND3 PE=1 SV=2	sp|P30281|CCND3_HUMAN	33 kDa	0	0	6	0		#DIV/0!	#DIV/0!
U2 small nuclear ribonucleoprotein B'' OS=Homo sapiens GN=SNRPB2 PE=1 SV=1	sp|P08579|RU2B_HUMAN	25 kDa	0	0	5	0		#DIV/0!	#DIV/0!
DNA-directed RNA polymerase I subunit RPA2 OS=Homo sapiens GN=POLR1B PE=1 SV=2	sp|Q9H9Y6|RPA2_HUMAN	128 kDa	0	0	5	0		#DIV/0!	#DIV/0!
Zinc finger MYM-type protein 4 OS=Homo sapiens GN=ZMYM4 PE=1 SV=1	sp|Q5VZL5|ZMYM4_HUMAN	173 kDa	0	0	5	0		#DIV/0!	#DIV/0!
Ribosomal RNA-processing protein 7 homolog A OS=Homo sapiens GN=RRP7A PE=1 SV=2	sp|Q9Y3A4|RRP7A_HUMAN	32 kDa	0	0	5	0		#DIV/0!	#DIV/0!
Integrator complex subunit 9 OS=Homo sapiens GN=INTS9 PE=1 SV=2	sp|Q9NV88|INT9_HUMAN	74 kDa	0	0	5	0		#DIV/0!	#DIV/0!
Thyroid hormone receptor-associated protein 3 OS=Homo sapiens GN=THRAP3 PE=1 SV=2	sp|Q9Y2W1|TR150_HUMAN	109 kDa	0	0	5	2		#DIV/0!	2.5
Pleckstrin homology-like domain family A member 1 OS=Homo sapiens GN=PHLDA1 PE=1 SV=4	sp|Q8WV24|PHLA1_HUMAN	45 kDa	0	0	5	2		#DIV/0!	2.5
